# Supplementary material for: Systematic detection of co-infection and intra-host recombination in more than 2 million global SARS-CoV-2 samples
Source: Nat Commun. 2024 Jan 15;15:517. doi: 10.1038/s41467-023-43391-z (PMC10789779; doi:10.1038/s41467-023-43391-z)
Supplement: Supplementary file 4 — Supplementary Data 1 [file 41467_2023_43391_MOESM4_ESM.xlsx]

## Sheet: SuppTable1
Supplementary Data 1. Co-infection prevalence in different studies. Studies are listed in decreasing order based on the total number of their good-quality samples. Studies highlighted in grey had co-infection prevalence larger than 20%.
ENA study accession	number of co-infection samples	number of good-quality samples in the study	co-infection prevalence (%)
PRJEB37886	759	801761	0.0946666
PRJNA731148	277	233288	0.118737
PRJNA715749	190	135145	0.14059
PRJNA750736	550	124402	0.442115
PRJNA731152	1400	105805	1.32319
PRJNA720050	125	84200	0.148456
PRJNA716985	472	75477	0.625356
PRJNA686984	26	67197	0.0386922
PRJNA704697	978	59459	1.64483
PRJEB40277	9	46180	0.019489
PRJNA731149	72	36546	0.197012
PRJEB47340	20	28150	0.071048
PRJEB43166	50	21217	0.23566
PRJEB43828	22	18532	0.118714
PRJNA622837	6	17879	0.0335589
PRJNA743046	1672	17184	9.72998
PRJEB45305	29	14872	0.194997
PRJNA713804	25	13594	0.183905
PRJEB43060	8	13290	0.0601956
PRJNA645906	12	12779	0.0939041
PRJNA639066	2	12650	0.0158103
PRJNA786923	3	11162	0.0268769
PRJNA612578	40	11136	0.359195
PRJNA689853	40	11007	0.363405
PRJNA625551	3	9259	0.0324009
PRJNA708324	8	8286	0.0965484
PRJNA767338	67	7698	0.870356
PRJNA764181	13	7648	0.169979
PRJNA656534	6	7589	0.0790618
PRJEB42396	97	7389	1.31276
PRJNA636748	67	7352	0.911317
PRJEB39014	3	6719	0.0446495
PRJNA614504	1	6562	0.0152393
PRJNA736036	1	6237	0.0160333
PRJNA746690	7	6172	0.113415
PRJEB50650	18	6169	0.291781
PRJEB44141	30	5763	0.520562
PRJNA673096	9	4829	0.186374
PRJEB43444	4	4786	0.0835771
PRJEB42961	5	4692	0.106564
PRJNA754449	24	3635	0.660248
PRJNA737658	7	3089	0.226611
PRJEB44396	14	2432	0.575658
PRJNA738869	2	2151	0.09298
PRJNA788132	10	2076	0.481696
PRJNA625669	9	1767	0.509338
PRJNA748084	6	1709	0.351083
PRJEB52934	2	1608	0.124378
PRJEB43319	13	1254	1.03668
PRJNA707536	2	1195	0.167364
PRJNA766604	108	1130	9.55752
PRJEB49489	1	836	0.119617
PRJNA725674	16	797	2.00753
PRJEB49431	12	782	1.53453
PRJNA824869	4	774	0.516796
PRJNA717113	9	773	1.16429
PRJNA728463	4	766	0.522193
PRJNA788338	1	553	0.180832
PRJNA759787	2	545	0.366972
PRJNA634356	1	535	0.186916
PRJNA773611	1	499	0.200401
PRJEB53987	2	491	0.407332
PRJNA633948	6	414	1.44928
PRJEB42601	18	382	4.71204
PRJNA733903	3	373	0.80429
PRJNA727735	1	322	0.310559
PRJNA744530	1	288	0.347222
PRJNA767891	5	254	1.9685
PRJNA831650	1	253	0.395257
PRJEB43562	4	206	1.94175
PRJNA817870	117	152	76.9737
PRJNA735252	1	104	0.961538
PRJNA817806	44	101	43.5644
PRJNA853723	82	97	84.5361
PRJNA772074	1	86	1.16279
PRJEB45462	1	86	1.16279
PRJEB47105	1	83	1.20482
PRJEB47112	2	82	2.43902
PRJEB47114	1	80	1.25
PRJEB49204	1	79	1.26582
PRJEB47111	1	76	1.31579
PRJEB47110	4	76	5.26316
PRJNA751078	6	75	8
PRJEB47113	1	73	1.36986
PRJEB50429	1	70	1.42857
PRJNA774631	1	64	1.5625
PRJEB50275	3	60	5
PRJNA610428	2	46	4.34783
PRJNA824540	1	12	8.33333
PRJNA809680	5	8	62.5
PRJNA827817	5	7	71.4286
PRJNA748832	1	6	16.6667
PRJNA698337	1	6	16.6667
PRJNA728440	1	4	25
PRJNA804575	1	1	100
