# Supplementary material for: Systematic detection of co-infection and intra-host recombination in more than 2 million global SARS-CoV-2 samples
Source: Nat Commun. 2024 Jan 15;15:517. doi: 10.1038/s41467-023-43391-z (PMC10789779; doi:10.1038/s41467-023-43391-z)
Supplement: Supplementary file 5 — Supplementary Data 2 [file 41467_2023_43391_MOESM5_ESM.xlsx]

## Sheet: SuppTable2
Supplementary Data 2. List of unique variant-defining mutations used in the study. Samples presenting a ratio of at least 0.5 of unique defining mutations for at least two different variants were retained for further analysis. Prevalences indicate the percentage of GISAID samples assigned to the specific variant that had the given mutation.
genomic position	reference allele	alternate allele	largest prevalence (%)	variant with largest prevalence	second largest prevalence (%)	variant with second largest prevalence
100	C	T	99.7319	Zeta_P.2	0.078537	Gamma_P.1
174	G	T	99.6875	Beta_B.1.351	1.14695	Alpha_B.1.1.7
445	T	C	99.2117	B.1.177	1.06101	Zeta_P.2
733	T	C	99.5617	Gamma_P.1	0	Omicron_BA.2.12.1
772	T	C	100	AV.1	0.0146692	B.1.1
832	C	T	98.9529	Omicron_BA.3	0.192102	Gamma_P.1
913	C	T	99.9184	Alpha_B.1.1.7	9.52381	Omicron_BA.4
1498	C	T	99.3506	Eta_B.1.525	0.0263783	B.1
1807	A	G	100	Eta_B.1.525	0.142653	B.1.623
1820	G	A	100	AV.1	5.29101	Zeta_P.2
2037	C	T	100	AV.1	0.241098	B.1.177
2659	G	A	99.3506	Eta_B.1.525	0.0484731	Delta_B.1.617.2
2749	C	T	98.7485	Gamma_P.1	0.224327	Delta_B.1.617.2
2832	A	G	99.5383	Omicron_BA.1	0.0598188	Omicron_BA.2
3267	C	T	99.878	Alpha_B.1.1.7	3.8961	Eta_B.1.525
3428	A	G	100	Mu_B.1.621	0.303951	Beta_B.1.351
3457	C	T	99.2823	Kappa_B.1.617.1	0.333457	B.1.177
3743	C	T	100	AV.1	0.649351	Eta_B.1.525
3828	C	T	98.7638	Gamma_P.1	4.7619	Omicron_BA.4
3852	A	T	83.9437	B.1.1.318	0.0241022	Delta_B.1.617.2
3961	C	T	99.8124	B.1.1.318	0.0952546	Omicron_BA.2
4002	C	T	100	Lambda_C.37	2.38095	Zeta_P.2
4573	C	T	100	A.23.1	1.95122	Alpha_B.1.1.7
4878	C	T	100	Mu_B.1.621	0.280899	B.1.1.318
4926	A	G	100	Theta_P.3	0.00872676	B.1
5192	C	T	88.6792	Mu_B.1.621	0.711238	B.1.623
5230	G	T	99.8459	Beta_B.1.351	0.569726	B.1
5386	T	G	99.8192	Omicron_BA.1	0.0767591	Omicron_BA.2
5388	C	A	99.8915	Alpha_B.1.1.7	0.142248	B.1.623
5648	A	C	99.8827	Gamma_P.1	0.0135336	Alpha_B.1.1.7
5986	C	T	99.8913	Alpha_B.1.1.7	0.547945	Lambda_C.37
6037	C	T	100	Mu_B.1.621	0.053516	Gamma_P.1
6285	C	T	100	Eta_B.1.525	0.849335	B.1.177
6286	C	T	99.4795	B.1.177	1.2987	Eta_B.1.525
6319	A	G	99.7542	Gamma_P.1	0	Omicron_BA.2.12.1
6512	AGTT	A	98.2682	Omicron_BA.1	0.526316	Omicron_BA.3
6513	G	A	81.25	Omicron_BA.1	0.0136295	Alpha_B.1.1.7
6613	A	G	99.1789	Gamma_P.1	0.649652	Epsilon_B.1.427_429
6704	A	G	90.6542	Mu_B.1.621	0.0319829	Gamma_P.1
6730	C	T	97.0501	B.1.623	0.389105	A.23.1
6954	T	C	99.779	Alpha_B.1.1.7	1.39616	B.1.623
7296	C	T	100	B.1.617.3	0.505051	Iota_B.1.526
7424	T	G	100	Lambda_C.37	0.0145836	B.1.1
7479	A	G	100	AV.1	0.26455	Zeta_P.2
7564	C	A	100	Theta_P.3	0.0145985	B.1.1
7798	G	T	99.5265	B.1.1.318	0.239234	Kappa_B.1.617.1
8139	C	T	83.871	Theta_P.3	0.934579	Mu_B.1.621
8208	C	T	100	B.1.617.3	0.175581	Alpha_B.1.1.7
8393	G	A	98.8688	Omicron_BA.1	0.0422226	Omicron_BA.2
8593	T	C	100	Eta_B.1.525	0.0243072	Delta_B.1.617.2
8704	T	C	94.3912	B.1.623	0.0466418	Epsilon_B.1.427_429
8782	C	T	100	A.23.1	0.383509	B.1.1.318
9072	C	T	99.8127	B.1.1.318	0.144543	Delta_B.1.617.2
9203	G	A	87.0968	Theta_P.3	5.4633	Delta_B.1.617.2
9565	C	T	97.4026	Eta_B.1.525	1.42599	Gamma_P.1
9857	C	T	99.1803	Lambda_C.37	5.01289	Omicron_BA.1
9870	C	T	99.0424	B.1.623	0.106338	Gamma_P.1
10097	G	A	100	Lambda_C.37	0.104393	B.1
10116	C	T	96.1754	B.1.1.318	1.5	Omicron_BA.5
10323	A	G	100	Beta_B.1.351	2.00914	Gamma_P.1
10634	G	T	100	B.1.617.3	0	Omicron_BA.2.12.1
10667	T	G	98.4085	Zeta_P.2	0	Omicron_BA.2.12.1
10747	C	T	95.2381	A.23.1	0.277778	Lambda_C.37
11005	C	A	96.2759	B.1.623	5.37844	Delta_B.1.617.2
11230	G	T	100	A.23.1	0.453858	Beta_B.1.351
11235	C	T	100	Omicron_BA.3	0.120279	Delta_B.1.617.2
11266	G	T	100	A.23.1	0.26455	Zeta_P.2
11282	AGTTTGTCTG	A	92.6217	Omicron_BA.1	0.502513	Omicron_BA.3
11308	C	A	100	Theta_P.3	0	Omicron_BA.2.12.1
11322	C	T	100	B.1.617.3	0.0520427	B.1
11451	A	G	100	Mu_B.1.621	0.0145096	B.1.1
11503	T	C	100	AV.1	0.0176103	Omicron_BA.1
11521	G	T	95.7364	A.23.1	2.74652	Alpha_B.1.1.7
11537	A	G	99.7618	Omicron_BA.1	1.79489	Omicron_BA.2
11674	C	T	99.7	Omicron_BA.2.12.1	0.27248	Lambda_C.37
11824	C	T	100	Zeta_P.2	2.5974	Eta_B.1.525
12049	C	T	100	Theta_P.3	1.08696	Lambda_C.37
12778	C	T	98.553	Gamma_P.1	0.106724	Omicron_BA.2.12.1
12854	C	T	95.498	B.1.623	0.788132	Epsilon_B.1.427_429
12964	A	G	88.6243	Zeta_P.2	0.0175871	Omicron_BA.1
13057	A	T	100	Mu_B.1.621	0	Omicron_BA.2.12.1
13195	T	C	99.6296	Omicron_BA.1	0.0402145	Alpha_B.1.1.7
13458	C	T	97.5443	B.1.623	1.21655	Kappa_B.1.617.1
13536	C	T	100	Lambda_C.37	0.408163	B.1.623
13617	G	A	85.266	B.1.623	0.00882379	Omicron_BA.1
13860	C	T	98.8107	Gamma_P.1	0.240964	Kappa_B.1.617.1
14407	C	T	99.3464	Eta_B.1.525	0.095704	Gamma_P.1
14559	G	A	96.7258	B.1.623	1.16279	A.23.1
14676	C	T	99.9331	Alpha_B.1.1.7	1.19617	Kappa_B.1.617.1
14740	T	G	100	AV.1	0	Omicron_BA.2.12.1
15009	T	C	94.2029	Omicron_BA.2.12.1	0.182749	B.1.177
15240	C	T	99.6712	Omicron_BA.1	1.0101	Omicron_BA.3
15279	C	T	99.8532	Alpha_B.1.1.7	0.407609	B.1.623
15451	G	A	94.3324	Delta_B.1.617.2	0.493827	Kappa_B.1.617.1
16176	T	C	99.9329	Alpha_B.1.1.7	0.234342	Omicron_BA.2.12.1
16293	C	T	100	B.1.617.3	3.37342	Gamma_P.1
16466	C	T	94.2775	Delta_B.1.617.2	0.0432751	B.1
16500	A	C	99.6032	Iota_B.1.526	0.13587	B.1.623
16575	C	T	100	A.23.1	0.396825	Iota_B.1.526
17014	G	T	99.6744	Epsilon_B.1.427_429	0.333044	B.1.1
17074	C	T	93.5484	Theta_P.3	0.017301	B.1
17259	G	T	98.3857	Gamma_P.1	0.915412	Omicron_BA.1
17339	C	T	96.7742	Theta_P.3	0.254777	Gamma_P.1
17491	C	T	100	Mu_B.1.621	0.26455	Zeta_P.2
17523	G	T	100	Kappa_B.1.617.1	0.0345991	B.1
17707	C	T	88.9908	Mu_B.1.621	0.0463392	Epsilon_B.1.427_429
17745	C	T	98.4375	A.23.1	3.89416	Gamma_P.1
18171	C	T	100	Eta_B.1.525	0.173333	Alpha_B.1.1.7
18395	C	T	100	AV.1	1.00503	Omicron_BA.5
18877	C	T	100	Mu_B.1.621	5.2691	B.1
19035	T	C	100	Mu_B.1.621	0.0106146	Gamma_P.1
20148	C	T	100	Mu_B.1.621	1.21766	Beta_B.1.351
20396	A	G	99.7596	Kappa_B.1.617.1	5.52702	Delta_B.1.617.2
20402	C	T	86.9159	Mu_B.1.621	0.389105	A.23.1
20578	G	A	96.9756	B.1.1.318	0.0212902	Gamma_P.1
20724	A	G	100	Eta_B.1.525	0.0240269	Delta_B.1.617.2
21255	G	C	97.8551	B.1.177	1.93798	A.23.1
21575	C	T	99.6	Iota_B.1.526	7.57576	Omicron_BA.5
21600	G	T	99.3931	Epsilon_B.1.427_429	0.151976	Beta_B.1.351
21621	C	A	98.6641	Gamma_P.1	0.0240674	Delta_B.1.617.2
21717	A	G	100	Eta_B.1.525	0.0222222	Omicron_BA.2.12.1
21721	C	T	94.9228	Omicron_BA.2.12.1	3.22581	Theta_P.3
21786	G	T	99.0854	Lambda_C.37	0.489716	B.1.1.318
21789	C	T	99.3994	Lambda_C.37	4.0201	Omicron_BA.5
21801	A	C	99.697	Beta_B.1.351	0.0106655	Gamma_P.1
21801	A	G	100	AV.1	0.0183352	B.1.177
21895	T	C	99.2481	Kappa_B.1.617.1	0.109991	B.1.177
21974	G	T	96.1029	Gamma_P.1	0.498753	Kappa_B.1.617.1
21980	TTTTTGGGTG	T	100	Theta_P.3	0.187882	Epsilon_B.1.427_429
22000	C	T	99.2	A.23.1	0.529101	Zeta_P.2
22018	G	T	99.4754	Epsilon_B.1.427_429	0.0263829	B.1
22022	G	A	96.5087	Kappa_B.1.617.1	0.280899	Lambda_C.37
22033	C	A	99.5935	A.23.1	0.26455	Zeta_P.2
22132	G	T	98.6161	Gamma_P.1	0.0249875	Delta_B.1.617.2
22206	A	G	98.9329	Beta_B.1.351	0.093633	Epsilon_B.1.427_429
22280	ACTTTACTTG	A	84.8485	Beta_B.1.351	0.096432	B.1.1.318
22298	AGAAGTTATTTGACTCCTGGTG	A	90.1961	Lambda_C.37	0	Omicron_BA.2.12.1
22320	A	G	100	Iota_B.1.526	0.414365	B.1.623
22356	A	G	100	Theta_P.3	0	Omicron_BA.2.12.1
22384	T	A	94	Mu_B.1.621	0.00921914	Omicron_BA.1
22599	G	A	100	Mu_B.1.621	7.42732	Omicron_BA.1
22661	G	T	100	A.23.1	0.254453	Alpha_B.1.1.7
22673	T	C	96.9574	Omicron_BA.1	0.0221976	Omicron_BA.2.12.1
22687	C	T	100	AV.1	0.398406	Iota_B.1.526
22812	A	C	99.3809	Gamma_P.1	0.0684697	Omicron_BA.1
22879	C	G	100	AV.1	0.0445104	B.1.1
23031	T	C	100	Lambda_C.37	0.0405734	Alpha_B.1.1.7
23042	T	C	99.3065	B.1.623	0.243539	Alpha_B.1.1.7
23202	C	A	99.489	Omicron_BA.1	1.35135	Omicron_BA.3
23271	C	A	99.893	Alpha_B.1.1.7	0.233168	B.1.1
23287	T	C	99.6139	B.1.1.318	0.145645	B.1.1
23341	T	C	96.2963	Theta_P.3	0.0183016	B.1.177
23401	G	T	100	A.23.1	0.458826	Delta_B.1.617.2
23593	G	C	100	Eta_B.1.525	0.421348	Epsilon_B.1.427_429
23673	C	T	99.5322	Omicron_BA.2.12.1	0.149841	Omicron_BA.1
23709	C	T	99.9732	Alpha_B.1.1.7	0.273224	Lambda_C.37
23731	C	T	100	Lambda_C.37	8.76494	Iota_B.1.526
23948	G	C	99.1271	B.1.1.318	0.0484379	Delta_B.1.617.2
24097	T	C	98.7552	A.23.1	0.0241488	Delta_B.1.617.2
24130	C	A	99.5511	Omicron_BA.1	0.0172191	Omicron_BA.2
24138	C	A	100	Lambda_C.37	0.4	Iota_B.1.526
24187	T	A	100	Theta_P.3	0.0172132	Omicron_BA.2
24224	T	C	100	Eta_B.1.525	0.00874508	B.1
24382	C	T	97.0874	B.1.1.318	0.398406	Iota_B.1.526
24503	C	T	99.6238	Omicron_BA.1	0.0172132	Omicron_BA.2
24506	T	G	99.8795	Alpha_B.1.1.7	0.925926	Mu_B.1.621
24642	C	T	99.6902	Gamma_P.1	0.116754	B.1.1
24748	C	T	100	Eta_B.1.525	0.0966651	Delta_B.1.617.2
24836	G	A	100	Theta_P.3	0.151976	Beta_B.1.351
24863	C	T	100	Theta_P.3	0.398406	Iota_B.1.526
24893	G	A	98.5316	B.1.623	0.239808	Kappa_B.1.617.1
24914	G	C	99.8662	Alpha_B.1.1.7	0.192864	B.1.1.318
24950	A	G	100	AV.1	0	Omicron_BA.2.12.1
24977	G	C	100	AV.1	0.0639932	Gamma_P.1
25276	C	A	98.3575	B.1.1.318	0.186916	Epsilon_B.1.427_429
25517	C	T	100	Iota_B.1.526	0.440529	B.1.623
25517	CT	C	82.6087	B.1.617.3	0.26455	Zeta_P.2
25904	C	T	99.3874	Beta_B.1.351	1.36054	Eta_B.1.525
26149	T	C	99.2745	Gamma_P.1	0.281294	Epsilon_B.1.427_429
26167	G	T	81.3084	Mu_B.1.621	0.193237	B.1.1.318
26305	C	T	100	Eta_B.1.525	0.193237	B.1.1.318
26456	C	T	100	Beta_B.1.351	0.529101	Zeta_P.2
26492	A	T	100	Mu_B.1.621	0.959795	Gamma_P.1
26529	G	A	98.3871	Omicron_BA.5	0.0267845	Alpha_B.1.1.7
26530	A	G	96.1736	Omicron_BA.1	1.60611	B.1
26801	C	G	99.6503	B.1.177	0.105199	B.1
26894	C	T	93.9103	Lambda_C.37	0.480769	Kappa_B.1.617.1
26895	C	T	100	AV.1	4.38596	Omicron_BA.3
27204	GTTT	G	96.6216	Eta_B.1.525	0.0978474	B.1.1.318
27297	C	T	100	AV.1	0.476627	B.1.177
27752	C	T	99.8301	Delta_B.1.617.2	0.653595	Omicron_BA.3
27788	G	T	100	Omicron_BA.4	0.064701	B.1
27886	AAACGAACATGAAATT	A	93.6318	B.1.1.318	0	Omicron_BA.2.12.1
27889	C	T	100	Omicron_BA.5	0.60947	Epsilon_B.1.427_429
27897	A	C	96.2963	Theta_P.3	0	Omicron_BA.2.12.1
27925	C	A	100	Mu_B.1.621	0.0968758	Delta_B.1.617.2
27970	C	T	100	B.1.617.3	0.307449	B.1
27972	C	T	99.8923	Alpha_B.1.1.7	0.928793	Beta_B.1.351
28005	C	T	100	Mu_B.1.621	0.976778	B.1.177
28048	G	T	98.9485	Alpha_B.1.1.7	0.406918	B.1.1.318
28093	C	T	100	Mu_B.1.621	0.728155	Kappa_B.1.617.1
28111	A	G	99.8381	Alpha_B.1.1.7	0.220848	B.1.1
28144	T	C	100	A.23.1	2.69461	B.1.1.318
28209	G	T	99.5015	B.1.1.318	0.485437	Kappa_B.1.617.1
28247	AGATTTC	A	81.218	Delta_B.1.617.2	0.662252	Omicron_BA.3
28262	G	GAACA	91.0728	Gamma_P.1	0	Omicron_BA.2.12.1
28270	TAA	T	100	AV.1	0.0268817	Alpha_B.1.1.7
28271	A	G	99.3035	B.1.1.318	0.0183959	B.1.177
28277	TCTG	T	97.2973	Eta_B.1.525	0.0175362	B.1
28280	G	C	99.2136	Alpha_B.1.1.7	0.27892	B.1.1
28281	A	T	99.2136	Alpha_B.1.1.7	0.27892	B.1.1
28282	T	A	99.2136	Alpha_B.1.1.7	0.27892	B.1.1
28308	C	G	100	Eta_B.1.525	0	Omicron_BA.2.12.1
28378	G	C	99.5984	A.23.1	0.161048	Gamma_P.1
28461	A	G	99.7337	Delta_B.1.617.2	0.217268	Omicron_BA.1
28472	C	T	100	B.1.617.3	0.77668	Omicron_BA.1
28512	C	G	99.604	Gamma_P.1	0.0183587	B.1.177
28628	G	T	100	Zeta_P.2	0.249121	B.1.1
28657	C	T	88.8889	Mu_B.1.621	3.17606	B.1.177
28699	A	G	100	Eta_B.1.525	0.0187793	Omicron_BA.1
28724	C	T	100	Omicron_BA.4	4.7619	Zeta_P.2
28742	A	G	100	AV.1	0	Omicron_BA.2.12.1
28744	C	T	100	AV.1	0.273973	Lambda_C.37
28877	A	T	99.4777	Gamma_P.1	4.53418	Omicron_BA.2.12.1
28878	G	A	100	A.23.1	0.0889838	B.1
28878	G	C	99.3071	Gamma_P.1	4.53418	Omicron_BA.2.12.1
28895	GCTA	G	95.7341	B.1.1.318	0.029304	B.1.1
28913	G	T	100	Lambda_C.37	0.139005	Delta_B.1.617.2
28932	C	T	99.3097	B.1.177	0.160456	B.1
28977	C	T	99.8655	Alpha_B.1.1.7	0.998004	B.1.1.318
29362	C	T	87.4317	Epsilon_B.1.427_429	0.0969828	Gamma_P.1
29543	G	T	100	Eta_B.1.525	1.08003	Gamma_P.1
29645	G	T	99.0739	B.1.177	1.85185	Mu_B.1.621
29724	C	T	100	Theta_P.3	0.131187	Gamma_P.1
29742	G	A	99.5935	A.23.1	0.381538	Gamma_P.1
29748	T	C	88.6792	Mu_B.1.621	0.055991	Omicron_BA.2
29754	C	T	93.1507	Zeta_P.2	0.126756	Omicron_BA.1
29769	C	T	94.1566	B.1.1.318	1.21097	B.1.177
29834	T	A	90.5134	Gamma_P.1	0	Omicron_BA.2.12.1
29868	G	A	84.6154	Omicron_BA.5	9.52381	Beta_B.1.351
