# Supplementary material for: Systematic detection of co-infection and intra-host recombination in more than 2 million global SARS-CoV-2 samples
Source: Nat Commun. 2024 Jan 15;15:517. doi: 10.1038/s41467-023-43391-z (PMC10789779; doi:10.1038/s41467-023-43391-z)
Supplement: Supplementary file 6 — Supplementary Data 3 [file 41467_2023_43391_MOESM6_ESM.xlsx]

## Sheet: SuppTable3
Supplementary Data 3. Number of unique variant-defining mutations used in the study for each investigated variant.
variant	number of unique defining mutations
Mu_B.1.621	22
Gamma_P.1	20
Alpha_B.1.1.7	19
Eta_B.1.525	19
AV.1	18
A.23.1	17
Theta_P.3	16
B.1.1.318	15
Omicron_BA.1	14
Lambda_C.37	13
B.1.623	10
B.1.617.3	8
Beta_B.1.351	8
Zeta_P.2	6
B.1.177	6
Kappa_B.1.617.1	5
Delta_B.1.617.2	5
Omicron_BA.2.12.1	4
Iota_B.1.526	4
Epsilon_B.1.427_429	4
Omicron_BA.5	3
Omicron_BA.3	2
Omicron_BA.4	2
