# Supplementary material for: Systematic detection of co-infection and intra-host recombination in more than 2 million global SARS-CoV-2 samples
Source: Nat Commun. 2024 Jan 15;15:517. doi: 10.1038/s41467-023-43391-z (PMC10789779; doi:10.1038/s41467-023-43391-z)
Supplement: Supplementary file 7 — Supplementary Data 4 [file 41467_2023_43391_MOESM7_ESM.xlsx]

## Sheet: SuppTable4
Supplementary Data 4. Mutually exclusive defining mutations of specific variant combinations, defined as mutations present in at least 80% of GISAID samples assigned to the given variant, while simultaneously present in less than 10% of the samples assigned to any other variant(s) of the variant combination. (Variant combinations for which no more than 10 putative co-infection samples were detect…
putative combination of variants	mutually exclusive mutation of variant	genomic position	reference allele	alternate allele
Delta_B.1.617.2, Omicron_BA.1	Delta_B.1.617.2	210	G	T
Delta_B.1.617.2, Omicron_BA.1	Delta_B.1.617.2	15451	G	A
Delta_B.1.617.2, Omicron_BA.1	Delta_B.1.617.2	16466	C	T
Delta_B.1.617.2, Omicron_BA.1	Delta_B.1.617.2	21618	C	G
Delta_B.1.617.2, Omicron_BA.1	Delta_B.1.617.2	21987	G	A
Delta_B.1.617.2, Omicron_BA.1	Delta_B.1.617.2	22028	GAGTTCA	G
Delta_B.1.617.2, Omicron_BA.1	Delta_B.1.617.2	22917	T	G
Delta_B.1.617.2, Omicron_BA.1	Delta_B.1.617.2	23604	C	G
Delta_B.1.617.2, Omicron_BA.1	Delta_B.1.617.2	24410	G	A
Delta_B.1.617.2, Omicron_BA.1	Delta_B.1.617.2	25469	C	T
Delta_B.1.617.2, Omicron_BA.1	Delta_B.1.617.2	26767	T	C
Delta_B.1.617.2, Omicron_BA.1	Delta_B.1.617.2	27638	T	C
Delta_B.1.617.2, Omicron_BA.1	Delta_B.1.617.2	27752	C	T
Delta_B.1.617.2, Omicron_BA.1	Delta_B.1.617.2	28247	AGATTTC	A
Delta_B.1.617.2, Omicron_BA.1	Delta_B.1.617.2	28270	TA	T
Delta_B.1.617.2, Omicron_BA.1	Delta_B.1.617.2	28461	A	G
Delta_B.1.617.2, Omicron_BA.1	Delta_B.1.617.2	28881	G	T
Delta_B.1.617.2, Omicron_BA.1	Delta_B.1.617.2	29402	G	T
Delta_B.1.617.2, Omicron_BA.1	Delta_B.1.617.2	29742	G	T
Delta_B.1.617.2, Omicron_BA.1	Omicron_BA.1	2832	A	G
Delta_B.1.617.2, Omicron_BA.1	Omicron_BA.1	5386	T	G
Delta_B.1.617.2, Omicron_BA.1	Omicron_BA.1	6512	AGTT	A
Delta_B.1.617.2, Omicron_BA.1	Omicron_BA.1	6513	G	A
Delta_B.1.617.2, Omicron_BA.1	Omicron_BA.1	8393	G	A
Delta_B.1.617.2, Omicron_BA.1	Omicron_BA.1	10449	C	A
Delta_B.1.617.2, Omicron_BA.1	Omicron_BA.1	11282	AGTTTGTCTG	A
Delta_B.1.617.2, Omicron_BA.1	Omicron_BA.1	11537	A	G
Delta_B.1.617.2, Omicron_BA.1	Omicron_BA.1	13195	T	C
Delta_B.1.617.2, Omicron_BA.1	Omicron_BA.1	15240	C	T
Delta_B.1.617.2, Omicron_BA.1	Omicron_BA.1	18163	A	G
Delta_B.1.617.2, Omicron_BA.1	Omicron_BA.1	21762	C	T
Delta_B.1.617.2, Omicron_BA.1	Omicron_BA.1	21764	ATACATG	A
Delta_B.1.617.2, Omicron_BA.1	Omicron_BA.1	21765	TACATG	T
Delta_B.1.617.2, Omicron_BA.1	Omicron_BA.1	21986	GGTGTTTATT	G
Delta_B.1.617.2, Omicron_BA.1	Omicron_BA.1	21987	GTGTTTATT	G
Delta_B.1.617.2, Omicron_BA.1	Omicron_BA.1	22193	AATT	A
Delta_B.1.617.2, Omicron_BA.1	Omicron_BA.1	22194	ATT	A
Delta_B.1.617.2, Omicron_BA.1	Omicron_BA.1	22578	G	A
Delta_B.1.617.2, Omicron_BA.1	Omicron_BA.1	22673	T	C
Delta_B.1.617.2, Omicron_BA.1	Omicron_BA.1	22674	C	T
Delta_B.1.617.2, Omicron_BA.1	Omicron_BA.1	22679	T	C
Delta_B.1.617.2, Omicron_BA.1	Omicron_BA.1	22686	C	T
Delta_B.1.617.2, Omicron_BA.1	Omicron_BA.1	22813	G	T
Delta_B.1.617.2, Omicron_BA.1	Omicron_BA.1	22882	T	G
Delta_B.1.617.2, Omicron_BA.1	Omicron_BA.1	22898	G	A
Delta_B.1.617.2, Omicron_BA.1	Omicron_BA.1	22992	G	A
Delta_B.1.617.2, Omicron_BA.1	Omicron_BA.1	23013	A	C
Delta_B.1.617.2, Omicron_BA.1	Omicron_BA.1	23040	A	G
Delta_B.1.617.2, Omicron_BA.1	Omicron_BA.1	23048	G	A
Delta_B.1.617.2, Omicron_BA.1	Omicron_BA.1	23055	A	G
Delta_B.1.617.2, Omicron_BA.1	Omicron_BA.1	23063	A	T
Delta_B.1.617.2, Omicron_BA.1	Omicron_BA.1	23075	T	C
Delta_B.1.617.2, Omicron_BA.1	Omicron_BA.1	23202	C	A
Delta_B.1.617.2, Omicron_BA.1	Omicron_BA.1	23525	C	T
Delta_B.1.617.2, Omicron_BA.1	Omicron_BA.1	23599	T	G
Delta_B.1.617.2, Omicron_BA.1	Omicron_BA.1	23604	C	A
Delta_B.1.617.2, Omicron_BA.1	Omicron_BA.1	23854	C	A
Delta_B.1.617.2, Omicron_BA.1	Omicron_BA.1	23948	G	T
Delta_B.1.617.2, Omicron_BA.1	Omicron_BA.1	24130	C	A
Delta_B.1.617.2, Omicron_BA.1	Omicron_BA.1	24424	A	T
Delta_B.1.617.2, Omicron_BA.1	Omicron_BA.1	24469	T	A
Delta_B.1.617.2, Omicron_BA.1	Omicron_BA.1	24503	C	T
Delta_B.1.617.2, Omicron_BA.1	Omicron_BA.1	25000	C	T
Delta_B.1.617.2, Omicron_BA.1	Omicron_BA.1	25584	C	T
Delta_B.1.617.2, Omicron_BA.1	Omicron_BA.1	26270	C	T
Delta_B.1.617.2, Omicron_BA.1	Omicron_BA.1	26530	A	G
Delta_B.1.617.2, Omicron_BA.1	Omicron_BA.1	26577	C	G
Delta_B.1.617.2, Omicron_BA.1	Omicron_BA.1	26709	G	A
Delta_B.1.617.2, Omicron_BA.1	Omicron_BA.1	27259	A	C
Delta_B.1.617.2, Omicron_BA.1	Omicron_BA.1	27807	C	T
Delta_B.1.617.2, Omicron_BA.1	Omicron_BA.1	28271	A	T
Delta_B.1.617.2, Omicron_BA.1	Omicron_BA.1	28311	C	T
Delta_B.1.617.2, Omicron_BA.1	Omicron_BA.1	28361	GGAGAACGCA	G
Delta_B.1.617.2, Omicron_BA.1	Omicron_BA.1	28362	GAGAACGCA	G
Delta_B.1.617.2, Omicron_BA.1	Omicron_BA.1	28881	G	A
Delta_B.1.617.2, Omicron_BA.1	Omicron_BA.1	28882	G	A
Delta_B.1.617.2, Omicron_BA.1	Omicron_BA.1	28883	G	C
Omicron_BA.4, Omicron_BA.5	Omicron_BA.4	685	AAAGTCATTT	A
Omicron_BA.4, Omicron_BA.5	Omicron_BA.4	26858	C	T
Omicron_BA.4, Omicron_BA.5	Omicron_BA.4	27259	A	C
Omicron_BA.4, Omicron_BA.5	Omicron_BA.4	27382	G	C
Omicron_BA.4, Omicron_BA.5	Omicron_BA.4	27383	A	T
Omicron_BA.4, Omicron_BA.5	Omicron_BA.4	27384	T	C
Omicron_BA.4, Omicron_BA.5	Omicron_BA.4	27788	G	T
Omicron_BA.4, Omicron_BA.5	Omicron_BA.4	28362	GAGAACGCA	G
Omicron_BA.4, Omicron_BA.5	Omicron_BA.4	28724	C	T
Omicron_BA.4, Omicron_BA.5	Omicron_BA.5	26529	G	A
Omicron_BA.4, Omicron_BA.5	Omicron_BA.5	27889	C	T
Omicron_BA.4, Omicron_BA.5	Omicron_BA.5	29868	G	A
Alpha_B.1.1.7, Delta_B.1.617.2	Alpha_B.1.1.7	913	C	T
Alpha_B.1.1.7, Delta_B.1.617.2	Alpha_B.1.1.7	3267	C	T
Alpha_B.1.1.7, Delta_B.1.617.2	Alpha_B.1.1.7	5388	C	A
Alpha_B.1.1.7, Delta_B.1.617.2	Alpha_B.1.1.7	5986	C	T
Alpha_B.1.1.7, Delta_B.1.617.2	Alpha_B.1.1.7	6954	T	C
Alpha_B.1.1.7, Delta_B.1.617.2	Alpha_B.1.1.7	11287	GTCTGGTTTT	G
Alpha_B.1.1.7, Delta_B.1.617.2	Alpha_B.1.1.7	11296	T	G
Alpha_B.1.1.7, Delta_B.1.617.2	Alpha_B.1.1.7	14676	C	T
Alpha_B.1.1.7, Delta_B.1.617.2	Alpha_B.1.1.7	15279	C	T
Alpha_B.1.1.7, Delta_B.1.617.2	Alpha_B.1.1.7	16176	T	C
Alpha_B.1.1.7, Delta_B.1.617.2	Alpha_B.1.1.7	21764	ATACATG	A
Alpha_B.1.1.7, Delta_B.1.617.2	Alpha_B.1.1.7	21990	TTTA	T
Alpha_B.1.1.7, Delta_B.1.617.2	Alpha_B.1.1.7	21993	ATT	A
Alpha_B.1.1.7, Delta_B.1.617.2	Alpha_B.1.1.7	23063	A	T
Alpha_B.1.1.7, Delta_B.1.617.2	Alpha_B.1.1.7	23271	C	A
Alpha_B.1.1.7, Delta_B.1.617.2	Alpha_B.1.1.7	23604	C	A
Alpha_B.1.1.7, Delta_B.1.617.2	Alpha_B.1.1.7	23709	C	T
Alpha_B.1.1.7, Delta_B.1.617.2	Alpha_B.1.1.7	24506	T	G
Alpha_B.1.1.7, Delta_B.1.617.2	Alpha_B.1.1.7	24914	G	C
Alpha_B.1.1.7, Delta_B.1.617.2	Alpha_B.1.1.7	27972	C	T
Alpha_B.1.1.7, Delta_B.1.617.2	Alpha_B.1.1.7	28048	G	T
Alpha_B.1.1.7, Delta_B.1.617.2	Alpha_B.1.1.7	28111	A	G
Alpha_B.1.1.7, Delta_B.1.617.2	Alpha_B.1.1.7	28280	G	C
Alpha_B.1.1.7, Delta_B.1.617.2	Alpha_B.1.1.7	28281	A	T
Alpha_B.1.1.7, Delta_B.1.617.2	Alpha_B.1.1.7	28282	T	A
Alpha_B.1.1.7, Delta_B.1.617.2	Alpha_B.1.1.7	28881	G	A
Alpha_B.1.1.7, Delta_B.1.617.2	Alpha_B.1.1.7	28882	G	A
Alpha_B.1.1.7, Delta_B.1.617.2	Alpha_B.1.1.7	28883	G	C
Alpha_B.1.1.7, Delta_B.1.617.2	Alpha_B.1.1.7	28977	C	T
Alpha_B.1.1.7, Delta_B.1.617.2	Delta_B.1.617.2	210	G	T
Alpha_B.1.1.7, Delta_B.1.617.2	Delta_B.1.617.2	15451	G	A
Alpha_B.1.1.7, Delta_B.1.617.2	Delta_B.1.617.2	16466	C	T
Alpha_B.1.1.7, Delta_B.1.617.2	Delta_B.1.617.2	21618	C	G
Alpha_B.1.1.7, Delta_B.1.617.2	Delta_B.1.617.2	21987	G	A
Alpha_B.1.1.7, Delta_B.1.617.2	Delta_B.1.617.2	22028	GAGTTCA	G
Alpha_B.1.1.7, Delta_B.1.617.2	Delta_B.1.617.2	22917	T	G
Alpha_B.1.1.7, Delta_B.1.617.2	Delta_B.1.617.2	22995	C	A
Alpha_B.1.1.7, Delta_B.1.617.2	Delta_B.1.617.2	23604	C	G
Alpha_B.1.1.7, Delta_B.1.617.2	Delta_B.1.617.2	24410	G	A
Alpha_B.1.1.7, Delta_B.1.617.2	Delta_B.1.617.2	25469	C	T
Alpha_B.1.1.7, Delta_B.1.617.2	Delta_B.1.617.2	26767	T	C
Alpha_B.1.1.7, Delta_B.1.617.2	Delta_B.1.617.2	27638	T	C
Alpha_B.1.1.7, Delta_B.1.617.2	Delta_B.1.617.2	27752	C	T
Alpha_B.1.1.7, Delta_B.1.617.2	Delta_B.1.617.2	28247	AGATTTC	A
Alpha_B.1.1.7, Delta_B.1.617.2	Delta_B.1.617.2	28461	A	G
Alpha_B.1.1.7, Delta_B.1.617.2	Delta_B.1.617.2	28881	G	T
Alpha_B.1.1.7, Delta_B.1.617.2	Delta_B.1.617.2	29402	G	T
Alpha_B.1.1.7, Delta_B.1.617.2	Delta_B.1.617.2	29742	G	T
Alpha_B.1.1.7, Epsilon_B.1.427_429	Alpha_B.1.1.7	913	C	T
Alpha_B.1.1.7, Epsilon_B.1.427_429	Alpha_B.1.1.7	3267	C	T
Alpha_B.1.1.7, Epsilon_B.1.427_429	Alpha_B.1.1.7	5388	C	A
Alpha_B.1.1.7, Epsilon_B.1.427_429	Alpha_B.1.1.7	5986	C	T
Alpha_B.1.1.7, Epsilon_B.1.427_429	Alpha_B.1.1.7	6954	T	C
Alpha_B.1.1.7, Epsilon_B.1.427_429	Alpha_B.1.1.7	11287	GTCTGGTTTT	G
Alpha_B.1.1.7, Epsilon_B.1.427_429	Alpha_B.1.1.7	11296	T	G
Alpha_B.1.1.7, Epsilon_B.1.427_429	Alpha_B.1.1.7	14676	C	T
Alpha_B.1.1.7, Epsilon_B.1.427_429	Alpha_B.1.1.7	15279	C	T
Alpha_B.1.1.7, Epsilon_B.1.427_429	Alpha_B.1.1.7	16176	T	C
Alpha_B.1.1.7, Epsilon_B.1.427_429	Alpha_B.1.1.7	21764	ATACATG	A
Alpha_B.1.1.7, Epsilon_B.1.427_429	Alpha_B.1.1.7	21990	TTTA	T
Alpha_B.1.1.7, Epsilon_B.1.427_429	Alpha_B.1.1.7	21993	ATT	A
Alpha_B.1.1.7, Epsilon_B.1.427_429	Alpha_B.1.1.7	23063	A	T
Alpha_B.1.1.7, Epsilon_B.1.427_429	Alpha_B.1.1.7	23271	C	A
Alpha_B.1.1.7, Epsilon_B.1.427_429	Alpha_B.1.1.7	23604	C	A
Alpha_B.1.1.7, Epsilon_B.1.427_429	Alpha_B.1.1.7	23709	C	T
Alpha_B.1.1.7, Epsilon_B.1.427_429	Alpha_B.1.1.7	24506	T	G
Alpha_B.1.1.7, Epsilon_B.1.427_429	Alpha_B.1.1.7	24914	G	C
Alpha_B.1.1.7, Epsilon_B.1.427_429	Alpha_B.1.1.7	27972	C	T
Alpha_B.1.1.7, Epsilon_B.1.427_429	Alpha_B.1.1.7	28048	G	T
Alpha_B.1.1.7, Epsilon_B.1.427_429	Alpha_B.1.1.7	28111	A	G
Alpha_B.1.1.7, Epsilon_B.1.427_429	Alpha_B.1.1.7	28270	TA	T
Alpha_B.1.1.7, Epsilon_B.1.427_429	Alpha_B.1.1.7	28280	G	C
Alpha_B.1.1.7, Epsilon_B.1.427_429	Alpha_B.1.1.7	28281	A	T
Alpha_B.1.1.7, Epsilon_B.1.427_429	Alpha_B.1.1.7	28282	T	A
Alpha_B.1.1.7, Epsilon_B.1.427_429	Alpha_B.1.1.7	28881	G	A
Alpha_B.1.1.7, Epsilon_B.1.427_429	Alpha_B.1.1.7	28882	G	A
Alpha_B.1.1.7, Epsilon_B.1.427_429	Alpha_B.1.1.7	28883	G	C
Alpha_B.1.1.7, Epsilon_B.1.427_429	Alpha_B.1.1.7	28977	C	T
Alpha_B.1.1.7, Epsilon_B.1.427_429	Epsilon_B.1.427_429	1059	C	T
Alpha_B.1.1.7, Epsilon_B.1.427_429	Epsilon_B.1.427_429	17014	G	T
Alpha_B.1.1.7, Epsilon_B.1.427_429	Epsilon_B.1.427_429	21600	G	T
Alpha_B.1.1.7, Epsilon_B.1.427_429	Epsilon_B.1.427_429	22018	G	T
Alpha_B.1.1.7, Epsilon_B.1.427_429	Epsilon_B.1.427_429	22917	T	G
Alpha_B.1.1.7, Epsilon_B.1.427_429	Epsilon_B.1.427_429	25563	G	T
Alpha_B.1.1.7, Epsilon_B.1.427_429	Epsilon_B.1.427_429	26681	C	T
Alpha_B.1.1.7, Epsilon_B.1.427_429	Epsilon_B.1.427_429	28272	A	T
Alpha_B.1.1.7, Epsilon_B.1.427_429	Epsilon_B.1.427_429	28887	C	T
Alpha_B.1.1.7, Epsilon_B.1.427_429	Epsilon_B.1.427_429	29362	C	T
Omicron_BA.2.12.1, Omicron_BA.5	Omicron_BA.2.12.1	9866	C	T
Omicron_BA.2.12.1, Omicron_BA.5	Omicron_BA.2.12.1	11674	C	T
Omicron_BA.2.12.1, Omicron_BA.5	Omicron_BA.2.12.1	15009	T	C
Omicron_BA.2.12.1, Omicron_BA.5	Omicron_BA.2.12.1	21721	C	T
Omicron_BA.2.12.1, Omicron_BA.5	Omicron_BA.2.12.1	22917	T	A
Omicron_BA.2.12.1, Omicron_BA.5	Omicron_BA.2.12.1	23040	A	G
Omicron_BA.2.12.1, Omicron_BA.5	Omicron_BA.2.12.1	23673	C	T
Omicron_BA.2.12.1, Omicron_BA.5	Omicron_BA.2.12.1	25416	C	T
Omicron_BA.2.12.1, Omicron_BA.5	Omicron_BA.2.12.1	26858	C	T
Omicron_BA.2.12.1, Omicron_BA.5	Omicron_BA.2.12.1	27259	A	C
Omicron_BA.2.12.1, Omicron_BA.5	Omicron_BA.2.12.1	27382	G	C
Omicron_BA.2.12.1, Omicron_BA.5	Omicron_BA.2.12.1	27383	A	T
Omicron_BA.2.12.1, Omicron_BA.5	Omicron_BA.2.12.1	27384	T	C
Omicron_BA.2.12.1, Omicron_BA.5	Omicron_BA.2.12.1	28362	GAGAACGCA	G
Omicron_BA.2.12.1, Omicron_BA.5	Omicron_BA.5	12160	G	A
Omicron_BA.2.12.1, Omicron_BA.5	Omicron_BA.5	21764	ATACATG	A
Omicron_BA.2.12.1, Omicron_BA.5	Omicron_BA.5	21765	TACATG	T
Omicron_BA.2.12.1, Omicron_BA.5	Omicron_BA.5	22917	T	G
Omicron_BA.2.12.1, Omicron_BA.5	Omicron_BA.5	23018	T	G
Omicron_BA.2.12.1, Omicron_BA.5	Omicron_BA.5	26529	G	A
Omicron_BA.2.12.1, Omicron_BA.5	Omicron_BA.5	27889	C	T
Omicron_BA.2.12.1, Omicron_BA.5	Omicron_BA.5	29868	G	A
Alpha_B.1.1.7, Iota_B.1.526	Alpha_B.1.1.7	913	C	T
Alpha_B.1.1.7, Iota_B.1.526	Alpha_B.1.1.7	3267	C	T
Alpha_B.1.1.7, Iota_B.1.526	Alpha_B.1.1.7	5388	C	A
Alpha_B.1.1.7, Iota_B.1.526	Alpha_B.1.1.7	5986	C	T
Alpha_B.1.1.7, Iota_B.1.526	Alpha_B.1.1.7	6954	T	C
Alpha_B.1.1.7, Iota_B.1.526	Alpha_B.1.1.7	14676	C	T
Alpha_B.1.1.7, Iota_B.1.526	Alpha_B.1.1.7	15279	C	T
Alpha_B.1.1.7, Iota_B.1.526	Alpha_B.1.1.7	16176	T	C
Alpha_B.1.1.7, Iota_B.1.526	Alpha_B.1.1.7	21764	ATACATG	A
Alpha_B.1.1.7, Iota_B.1.526	Alpha_B.1.1.7	21990	TTTA	T
Alpha_B.1.1.7, Iota_B.1.526	Alpha_B.1.1.7	21993	ATT	A
Alpha_B.1.1.7, Iota_B.1.526	Alpha_B.1.1.7	23063	A	T
Alpha_B.1.1.7, Iota_B.1.526	Alpha_B.1.1.7	23271	C	A
Alpha_B.1.1.7, Iota_B.1.526	Alpha_B.1.1.7	23604	C	A
Alpha_B.1.1.7, Iota_B.1.526	Alpha_B.1.1.7	23709	C	T
Alpha_B.1.1.7, Iota_B.1.526	Alpha_B.1.1.7	24506	T	G
Alpha_B.1.1.7, Iota_B.1.526	Alpha_B.1.1.7	24914	G	C
Alpha_B.1.1.7, Iota_B.1.526	Alpha_B.1.1.7	27972	C	T
Alpha_B.1.1.7, Iota_B.1.526	Alpha_B.1.1.7	28048	G	T
Alpha_B.1.1.7, Iota_B.1.526	Alpha_B.1.1.7	28111	A	G
Alpha_B.1.1.7, Iota_B.1.526	Alpha_B.1.1.7	28280	G	C
Alpha_B.1.1.7, Iota_B.1.526	Alpha_B.1.1.7	28281	A	T
Alpha_B.1.1.7, Iota_B.1.526	Alpha_B.1.1.7	28282	T	A
Alpha_B.1.1.7, Iota_B.1.526	Alpha_B.1.1.7	28881	G	A
Alpha_B.1.1.7, Iota_B.1.526	Alpha_B.1.1.7	28882	G	A
Alpha_B.1.1.7, Iota_B.1.526	Alpha_B.1.1.7	28883	G	C
Alpha_B.1.1.7, Iota_B.1.526	Alpha_B.1.1.7	28977	C	T
Alpha_B.1.1.7, Iota_B.1.526	Iota_B.1.526	1059	C	T
Alpha_B.1.1.7, Iota_B.1.526	Iota_B.1.526	9867	T	C
Alpha_B.1.1.7, Iota_B.1.526	Iota_B.1.526	16500	A	C
Alpha_B.1.1.7, Iota_B.1.526	Iota_B.1.526	20262	A	G
Alpha_B.1.1.7, Iota_B.1.526	Iota_B.1.526	21575	C	T
Alpha_B.1.1.7, Iota_B.1.526	Iota_B.1.526	21846	C	T
Alpha_B.1.1.7, Iota_B.1.526	Iota_B.1.526	22320	A	G
Alpha_B.1.1.7, Iota_B.1.526	Iota_B.1.526	25517	C	T
Alpha_B.1.1.7, Iota_B.1.526	Iota_B.1.526	25563	G	T
Alpha_B.1.1.7, Iota_B.1.526	Iota_B.1.526	27925	C	T
Alpha_B.1.1.7, B.1.177	Alpha_B.1.1.7	913	C	T
Alpha_B.1.1.7, B.1.177	Alpha_B.1.1.7	3267	C	T
Alpha_B.1.1.7, B.1.177	Alpha_B.1.1.7	5388	C	A
Alpha_B.1.1.7, B.1.177	Alpha_B.1.1.7	5986	C	T
Alpha_B.1.1.7, B.1.177	Alpha_B.1.1.7	6954	T	C
Alpha_B.1.1.7, B.1.177	Alpha_B.1.1.7	11287	GTCTGGTTTT	G
Alpha_B.1.1.7, B.1.177	Alpha_B.1.1.7	11296	T	G
Alpha_B.1.1.7, B.1.177	Alpha_B.1.1.7	14676	C	T
Alpha_B.1.1.7, B.1.177	Alpha_B.1.1.7	15279	C	T
Alpha_B.1.1.7, B.1.177	Alpha_B.1.1.7	16176	T	C
Alpha_B.1.1.7, B.1.177	Alpha_B.1.1.7	21764	ATACATG	A
Alpha_B.1.1.7, B.1.177	Alpha_B.1.1.7	21990	TTTA	T
Alpha_B.1.1.7, B.1.177	Alpha_B.1.1.7	21993	ATT	A
Alpha_B.1.1.7, B.1.177	Alpha_B.1.1.7	23063	A	T
Alpha_B.1.1.7, B.1.177	Alpha_B.1.1.7	23271	C	A
Alpha_B.1.1.7, B.1.177	Alpha_B.1.1.7	23604	C	A
Alpha_B.1.1.7, B.1.177	Alpha_B.1.1.7	23709	C	T
Alpha_B.1.1.7, B.1.177	Alpha_B.1.1.7	24506	T	G
Alpha_B.1.1.7, B.1.177	Alpha_B.1.1.7	24914	G	C
Alpha_B.1.1.7, B.1.177	Alpha_B.1.1.7	27972	C	T
Alpha_B.1.1.7, B.1.177	Alpha_B.1.1.7	28048	G	T
Alpha_B.1.1.7, B.1.177	Alpha_B.1.1.7	28111	A	G
Alpha_B.1.1.7, B.1.177	Alpha_B.1.1.7	28270	TA	T
Alpha_B.1.1.7, B.1.177	Alpha_B.1.1.7	28280	G	C
Alpha_B.1.1.7, B.1.177	Alpha_B.1.1.7	28281	A	T
Alpha_B.1.1.7, B.1.177	Alpha_B.1.1.7	28282	T	A
Alpha_B.1.1.7, B.1.177	Alpha_B.1.1.7	28881	G	A
Alpha_B.1.1.7, B.1.177	Alpha_B.1.1.7	28882	G	A
Alpha_B.1.1.7, B.1.177	Alpha_B.1.1.7	28883	G	C
Alpha_B.1.1.7, B.1.177	Alpha_B.1.1.7	28977	C	T
Alpha_B.1.1.7, B.1.177	B.1.177	445	T	C
Alpha_B.1.1.7, B.1.177	B.1.177	6286	C	T
Alpha_B.1.1.7, B.1.177	B.1.177	21255	G	C
Alpha_B.1.1.7, B.1.177	B.1.177	22227	C	T
Alpha_B.1.1.7, B.1.177	B.1.177	26801	C	G
Alpha_B.1.1.7, B.1.177	B.1.177	28932	C	T
Alpha_B.1.1.7, B.1.177	B.1.177	29645	G	T
Delta_B.1.617.2, Gamma_P.1	Delta_B.1.617.2	210	G	T
Delta_B.1.617.2, Gamma_P.1	Delta_B.1.617.2	15451	G	A
Delta_B.1.617.2, Gamma_P.1	Delta_B.1.617.2	16466	C	T
Delta_B.1.617.2, Gamma_P.1	Delta_B.1.617.2	21618	C	G
Delta_B.1.617.2, Gamma_P.1	Delta_B.1.617.2	21987	G	A
Delta_B.1.617.2, Gamma_P.1	Delta_B.1.617.2	22028	GAGTTCA	G
Delta_B.1.617.2, Gamma_P.1	Delta_B.1.617.2	22917	T	G
Delta_B.1.617.2, Gamma_P.1	Delta_B.1.617.2	22995	C	A
Delta_B.1.617.2, Gamma_P.1	Delta_B.1.617.2	23604	C	G
Delta_B.1.617.2, Gamma_P.1	Delta_B.1.617.2	24410	G	A
Delta_B.1.617.2, Gamma_P.1	Delta_B.1.617.2	25469	C	T
Delta_B.1.617.2, Gamma_P.1	Delta_B.1.617.2	26767	T	C
Delta_B.1.617.2, Gamma_P.1	Delta_B.1.617.2	27638	T	C
Delta_B.1.617.2, Gamma_P.1	Delta_B.1.617.2	27752	C	T
Delta_B.1.617.2, Gamma_P.1	Delta_B.1.617.2	28247	AGATTTC	A
Delta_B.1.617.2, Gamma_P.1	Delta_B.1.617.2	28270	TA	T
Delta_B.1.617.2, Gamma_P.1	Delta_B.1.617.2	28461	A	G
Delta_B.1.617.2, Gamma_P.1	Delta_B.1.617.2	28881	G	T
Delta_B.1.617.2, Gamma_P.1	Delta_B.1.617.2	29402	G	T
Delta_B.1.617.2, Gamma_P.1	Delta_B.1.617.2	29742	G	T
Delta_B.1.617.2, Gamma_P.1	Gamma_P.1	733	T	C
Delta_B.1.617.2, Gamma_P.1	Gamma_P.1	2749	C	T
Delta_B.1.617.2, Gamma_P.1	Gamma_P.1	3828	C	T
Delta_B.1.617.2, Gamma_P.1	Gamma_P.1	5648	A	C
Delta_B.1.617.2, Gamma_P.1	Gamma_P.1	6319	A	G
Delta_B.1.617.2, Gamma_P.1	Gamma_P.1	6613	A	G
Delta_B.1.617.2, Gamma_P.1	Gamma_P.1	11287	GTCTGGTTTT	G
Delta_B.1.617.2, Gamma_P.1	Gamma_P.1	11296	T	G
Delta_B.1.617.2, Gamma_P.1	Gamma_P.1	12778	C	T
Delta_B.1.617.2, Gamma_P.1	Gamma_P.1	13860	C	T
Delta_B.1.617.2, Gamma_P.1	Gamma_P.1	17259	G	T
Delta_B.1.617.2, Gamma_P.1	Gamma_P.1	21614	C	T
Delta_B.1.617.2, Gamma_P.1	Gamma_P.1	21621	C	A
Delta_B.1.617.2, Gamma_P.1	Gamma_P.1	21638	C	T
Delta_B.1.617.2, Gamma_P.1	Gamma_P.1	21974	G	T
Delta_B.1.617.2, Gamma_P.1	Gamma_P.1	22132	G	T
Delta_B.1.617.2, Gamma_P.1	Gamma_P.1	22812	A	C
Delta_B.1.617.2, Gamma_P.1	Gamma_P.1	23012	G	A
Delta_B.1.617.2, Gamma_P.1	Gamma_P.1	23063	A	T
Delta_B.1.617.2, Gamma_P.1	Gamma_P.1	23525	C	T
Delta_B.1.617.2, Gamma_P.1	Gamma_P.1	24642	C	T
Delta_B.1.617.2, Gamma_P.1	Gamma_P.1	25088	G	T
Delta_B.1.617.2, Gamma_P.1	Gamma_P.1	26149	T	C
Delta_B.1.617.2, Gamma_P.1	Gamma_P.1	28167	G	A
Delta_B.1.617.2, Gamma_P.1	Gamma_P.1	28262	G	GAACA
Delta_B.1.617.2, Gamma_P.1	Gamma_P.1	28512	C	G
Delta_B.1.617.2, Gamma_P.1	Gamma_P.1	28877	A	T
Delta_B.1.617.2, Gamma_P.1	Gamma_P.1	28878	G	C
Delta_B.1.617.2, Gamma_P.1	Gamma_P.1	28881	G	A
Delta_B.1.617.2, Gamma_P.1	Gamma_P.1	28882	G	A
Delta_B.1.617.2, Gamma_P.1	Gamma_P.1	28883	G	C
Delta_B.1.617.2, Gamma_P.1	Gamma_P.1	29834	T	A
Alpha_B.1.1.7, Gamma_P.1	Alpha_B.1.1.7	913	C	T
Alpha_B.1.1.7, Gamma_P.1	Alpha_B.1.1.7	3267	C	T
Alpha_B.1.1.7, Gamma_P.1	Alpha_B.1.1.7	5388	C	A
Alpha_B.1.1.7, Gamma_P.1	Alpha_B.1.1.7	5986	C	T
Alpha_B.1.1.7, Gamma_P.1	Alpha_B.1.1.7	6954	T	C
Alpha_B.1.1.7, Gamma_P.1	Alpha_B.1.1.7	14676	C	T
Alpha_B.1.1.7, Gamma_P.1	Alpha_B.1.1.7	15279	C	T
Alpha_B.1.1.7, Gamma_P.1	Alpha_B.1.1.7	16176	T	C
Alpha_B.1.1.7, Gamma_P.1	Alpha_B.1.1.7	21764	ATACATG	A
Alpha_B.1.1.7, Gamma_P.1	Alpha_B.1.1.7	21990	TTTA	T
Alpha_B.1.1.7, Gamma_P.1	Alpha_B.1.1.7	21993	ATT	A
Alpha_B.1.1.7, Gamma_P.1	Alpha_B.1.1.7	23271	C	A
Alpha_B.1.1.7, Gamma_P.1	Alpha_B.1.1.7	23604	C	A
Alpha_B.1.1.7, Gamma_P.1	Alpha_B.1.1.7	23709	C	T
Alpha_B.1.1.7, Gamma_P.1	Alpha_B.1.1.7	24506	T	G
Alpha_B.1.1.7, Gamma_P.1	Alpha_B.1.1.7	24914	G	C
Alpha_B.1.1.7, Gamma_P.1	Alpha_B.1.1.7	27972	C	T
Alpha_B.1.1.7, Gamma_P.1	Alpha_B.1.1.7	28048	G	T
Alpha_B.1.1.7, Gamma_P.1	Alpha_B.1.1.7	28111	A	G
Alpha_B.1.1.7, Gamma_P.1	Alpha_B.1.1.7	28270	TA	T
Alpha_B.1.1.7, Gamma_P.1	Alpha_B.1.1.7	28280	G	C
Alpha_B.1.1.7, Gamma_P.1	Alpha_B.1.1.7	28281	A	T
Alpha_B.1.1.7, Gamma_P.1	Alpha_B.1.1.7	28282	T	A
Alpha_B.1.1.7, Gamma_P.1	Alpha_B.1.1.7	28977	C	T
Alpha_B.1.1.7, Gamma_P.1	Gamma_P.1	733	T	C
Alpha_B.1.1.7, Gamma_P.1	Gamma_P.1	2749	C	T
Alpha_B.1.1.7, Gamma_P.1	Gamma_P.1	3828	C	T
Alpha_B.1.1.7, Gamma_P.1	Gamma_P.1	5648	A	C
Alpha_B.1.1.7, Gamma_P.1	Gamma_P.1	6319	A	G
Alpha_B.1.1.7, Gamma_P.1	Gamma_P.1	6613	A	G
Alpha_B.1.1.7, Gamma_P.1	Gamma_P.1	12778	C	T
Alpha_B.1.1.7, Gamma_P.1	Gamma_P.1	13860	C	T
Alpha_B.1.1.7, Gamma_P.1	Gamma_P.1	17259	G	T
Alpha_B.1.1.7, Gamma_P.1	Gamma_P.1	21614	C	T
Alpha_B.1.1.7, Gamma_P.1	Gamma_P.1	21621	C	A
Alpha_B.1.1.7, Gamma_P.1	Gamma_P.1	21638	C	T
Alpha_B.1.1.7, Gamma_P.1	Gamma_P.1	21974	G	T
Alpha_B.1.1.7, Gamma_P.1	Gamma_P.1	22132	G	T
Alpha_B.1.1.7, Gamma_P.1	Gamma_P.1	22812	A	C
Alpha_B.1.1.7, Gamma_P.1	Gamma_P.1	23012	G	A
Alpha_B.1.1.7, Gamma_P.1	Gamma_P.1	23525	C	T
Alpha_B.1.1.7, Gamma_P.1	Gamma_P.1	24642	C	T
Alpha_B.1.1.7, Gamma_P.1	Gamma_P.1	25088	G	T
Alpha_B.1.1.7, Gamma_P.1	Gamma_P.1	26149	T	C
Alpha_B.1.1.7, Gamma_P.1	Gamma_P.1	28167	G	A
Alpha_B.1.1.7, Gamma_P.1	Gamma_P.1	28262	G	GAACA
Alpha_B.1.1.7, Gamma_P.1	Gamma_P.1	28512	C	G
Alpha_B.1.1.7, Gamma_P.1	Gamma_P.1	28877	A	T
Alpha_B.1.1.7, Gamma_P.1	Gamma_P.1	28878	G	C
Alpha_B.1.1.7, Gamma_P.1	Gamma_P.1	29834	T	A
Delta_B.1.617.2, Mu_B.1.621	Delta_B.1.617.2	210	G	T
Delta_B.1.617.2, Mu_B.1.621	Delta_B.1.617.2	15451	G	A
Delta_B.1.617.2, Mu_B.1.621	Delta_B.1.617.2	16466	C	T
Delta_B.1.617.2, Mu_B.1.621	Delta_B.1.617.2	21618	C	G
Delta_B.1.617.2, Mu_B.1.621	Delta_B.1.617.2	21987	G	A
Delta_B.1.617.2, Mu_B.1.621	Delta_B.1.617.2	22028	GAGTTCA	G
Delta_B.1.617.2, Mu_B.1.621	Delta_B.1.617.2	22917	T	G
Delta_B.1.617.2, Mu_B.1.621	Delta_B.1.617.2	22995	C	A
Delta_B.1.617.2, Mu_B.1.621	Delta_B.1.617.2	23604	C	G
Delta_B.1.617.2, Mu_B.1.621	Delta_B.1.617.2	25469	C	T
Delta_B.1.617.2, Mu_B.1.621	Delta_B.1.617.2	26767	T	C
Delta_B.1.617.2, Mu_B.1.621	Delta_B.1.617.2	27638	T	C
Delta_B.1.617.2, Mu_B.1.621	Delta_B.1.617.2	27752	C	T
Delta_B.1.617.2, Mu_B.1.621	Delta_B.1.617.2	28247	AGATTTC	A
Delta_B.1.617.2, Mu_B.1.621	Delta_B.1.617.2	28270	TA	T
Delta_B.1.617.2, Mu_B.1.621	Delta_B.1.617.2	28461	A	G
Delta_B.1.617.2, Mu_B.1.621	Delta_B.1.617.2	28881	G	T
Delta_B.1.617.2, Mu_B.1.621	Delta_B.1.617.2	29402	G	T
Delta_B.1.617.2, Mu_B.1.621	Delta_B.1.617.2	29742	G	T
Delta_B.1.617.2, Mu_B.1.621	Mu_B.1.621	3428	A	G
Delta_B.1.617.2, Mu_B.1.621	Mu_B.1.621	4878	C	T
Delta_B.1.617.2, Mu_B.1.621	Mu_B.1.621	5192	C	T
Delta_B.1.617.2, Mu_B.1.621	Mu_B.1.621	6037	C	T
Delta_B.1.617.2, Mu_B.1.621	Mu_B.1.621	6704	A	G
Delta_B.1.617.2, Mu_B.1.621	Mu_B.1.621	9120	C	T
Delta_B.1.617.2, Mu_B.1.621	Mu_B.1.621	11451	A	G
Delta_B.1.617.2, Mu_B.1.621	Mu_B.1.621	13057	A	T
Delta_B.1.617.2, Mu_B.1.621	Mu_B.1.621	17491	C	T
Delta_B.1.617.2, Mu_B.1.621	Mu_B.1.621	17707	C	T
Delta_B.1.617.2, Mu_B.1.621	Mu_B.1.621	18877	C	T
Delta_B.1.617.2, Mu_B.1.621	Mu_B.1.621	19035	T	C
Delta_B.1.617.2, Mu_B.1.621	Mu_B.1.621	20148	C	T
Delta_B.1.617.2, Mu_B.1.621	Mu_B.1.621	20402	C	T
Delta_B.1.617.2, Mu_B.1.621	Mu_B.1.621	22384	T	A
Delta_B.1.617.2, Mu_B.1.621	Mu_B.1.621	22599	G	A
Delta_B.1.617.2, Mu_B.1.621	Mu_B.1.621	23012	G	A
Delta_B.1.617.2, Mu_B.1.621	Mu_B.1.621	23063	A	T
Delta_B.1.617.2, Mu_B.1.621	Mu_B.1.621	23604	C	A
Delta_B.1.617.2, Mu_B.1.621	Mu_B.1.621	25563	G	T
Delta_B.1.617.2, Mu_B.1.621	Mu_B.1.621	26157	TGTTA	T
Delta_B.1.617.2, Mu_B.1.621	Mu_B.1.621	26167	G	T
Delta_B.1.617.2, Mu_B.1.621	Mu_B.1.621	26492	A	T
Delta_B.1.617.2, Mu_B.1.621	Mu_B.1.621	27925	C	A
Delta_B.1.617.2, Mu_B.1.621	Mu_B.1.621	28005	C	T
Delta_B.1.617.2, Mu_B.1.621	Mu_B.1.621	28093	C	T
Delta_B.1.617.2, Mu_B.1.621	Mu_B.1.621	28272	A	T
Delta_B.1.617.2, Mu_B.1.621	Mu_B.1.621	28657	C	T
Delta_B.1.617.2, Mu_B.1.621	Mu_B.1.621	28887	C	T
Delta_B.1.617.2, Mu_B.1.621	Mu_B.1.621	29748	T	C
Alpha_B.1.1.7, Beta_B.1.351	Alpha_B.1.1.7	913	C	T
Alpha_B.1.1.7, Beta_B.1.351	Alpha_B.1.1.7	3267	C	T
Alpha_B.1.1.7, Beta_B.1.351	Alpha_B.1.1.7	5388	C	A
Alpha_B.1.1.7, Beta_B.1.351	Alpha_B.1.1.7	5986	C	T
Alpha_B.1.1.7, Beta_B.1.351	Alpha_B.1.1.7	6954	T	C
Alpha_B.1.1.7, Beta_B.1.351	Alpha_B.1.1.7	14676	C	T
Alpha_B.1.1.7, Beta_B.1.351	Alpha_B.1.1.7	15279	C	T
Alpha_B.1.1.7, Beta_B.1.351	Alpha_B.1.1.7	16176	T	C
Alpha_B.1.1.7, Beta_B.1.351	Alpha_B.1.1.7	21764	ATACATG	A
Alpha_B.1.1.7, Beta_B.1.351	Alpha_B.1.1.7	21990	TTTA	T
Alpha_B.1.1.7, Beta_B.1.351	Alpha_B.1.1.7	21993	ATT	A
Alpha_B.1.1.7, Beta_B.1.351	Alpha_B.1.1.7	23271	C	A
Alpha_B.1.1.7, Beta_B.1.351	Alpha_B.1.1.7	23604	C	A
Alpha_B.1.1.7, Beta_B.1.351	Alpha_B.1.1.7	23709	C	T
Alpha_B.1.1.7, Beta_B.1.351	Alpha_B.1.1.7	24506	T	G
Alpha_B.1.1.7, Beta_B.1.351	Alpha_B.1.1.7	24914	G	C
Alpha_B.1.1.7, Beta_B.1.351	Alpha_B.1.1.7	27972	C	T
Alpha_B.1.1.7, Beta_B.1.351	Alpha_B.1.1.7	28048	G	T
Alpha_B.1.1.7, Beta_B.1.351	Alpha_B.1.1.7	28111	A	G
Alpha_B.1.1.7, Beta_B.1.351	Alpha_B.1.1.7	28270	TA	T
Alpha_B.1.1.7, Beta_B.1.351	Alpha_B.1.1.7	28280	G	C
Alpha_B.1.1.7, Beta_B.1.351	Alpha_B.1.1.7	28281	A	T
Alpha_B.1.1.7, Beta_B.1.351	Alpha_B.1.1.7	28282	T	A
Alpha_B.1.1.7, Beta_B.1.351	Alpha_B.1.1.7	28881	G	A
Alpha_B.1.1.7, Beta_B.1.351	Alpha_B.1.1.7	28882	G	A
Alpha_B.1.1.7, Beta_B.1.351	Alpha_B.1.1.7	28883	G	C
Alpha_B.1.1.7, Beta_B.1.351	Alpha_B.1.1.7	28977	C	T
Alpha_B.1.1.7, Beta_B.1.351	Beta_B.1.351	174	G	T
Alpha_B.1.1.7, Beta_B.1.351	Beta_B.1.351	1059	C	T
Alpha_B.1.1.7, Beta_B.1.351	Beta_B.1.351	5230	G	T
Alpha_B.1.1.7, Beta_B.1.351	Beta_B.1.351	10323	A	G
Alpha_B.1.1.7, Beta_B.1.351	Beta_B.1.351	21801	A	C
Alpha_B.1.1.7, Beta_B.1.351	Beta_B.1.351	22206	A	G
Alpha_B.1.1.7, Beta_B.1.351	Beta_B.1.351	22280	ACTTTACTTG	A
Alpha_B.1.1.7, Beta_B.1.351	Beta_B.1.351	22813	G	T
Alpha_B.1.1.7, Beta_B.1.351	Beta_B.1.351	23012	G	A
Alpha_B.1.1.7, Beta_B.1.351	Beta_B.1.351	23664	C	T
Alpha_B.1.1.7, Beta_B.1.351	Beta_B.1.351	25563	G	T
Alpha_B.1.1.7, Beta_B.1.351	Beta_B.1.351	25904	C	T
Alpha_B.1.1.7, Beta_B.1.351	Beta_B.1.351	26456	C	T
Alpha_B.1.1.7, Beta_B.1.351	Beta_B.1.351	28253	C	T
Alpha_B.1.1.7, Beta_B.1.351	Beta_B.1.351	28887	C	T
Omicron_BA.2.12.1, Omicron_BA.4	Omicron_BA.2.12.1	9866	C	T
Omicron_BA.2.12.1, Omicron_BA.4	Omicron_BA.2.12.1	11674	C	T
Omicron_BA.2.12.1, Omicron_BA.4	Omicron_BA.2.12.1	15009	T	C
Omicron_BA.2.12.1, Omicron_BA.4	Omicron_BA.2.12.1	21721	C	T
Omicron_BA.2.12.1, Omicron_BA.4	Omicron_BA.2.12.1	22917	T	A
Omicron_BA.2.12.1, Omicron_BA.4	Omicron_BA.2.12.1	23040	A	G
Omicron_BA.2.12.1, Omicron_BA.4	Omicron_BA.2.12.1	23673	C	T
Omicron_BA.2.12.1, Omicron_BA.4	Omicron_BA.2.12.1	25416	C	T
Omicron_BA.2.12.1, Omicron_BA.4	Omicron_BA.4	685	AAAGTCATTT	A
Omicron_BA.2.12.1, Omicron_BA.4	Omicron_BA.4	12160	G	A
Omicron_BA.2.12.1, Omicron_BA.4	Omicron_BA.4	21764	ATACATG	A
Omicron_BA.2.12.1, Omicron_BA.4	Omicron_BA.4	21765	TACATG	T
Omicron_BA.2.12.1, Omicron_BA.4	Omicron_BA.4	22917	T	G
Omicron_BA.2.12.1, Omicron_BA.4	Omicron_BA.4	23018	T	G
Omicron_BA.2.12.1, Omicron_BA.4	Omicron_BA.4	27788	G	T
Omicron_BA.2.12.1, Omicron_BA.4	Omicron_BA.4	28724	C	T
Omicron_BA.2.12.1, Omicron_BA.4, Omicron_BA.5	Omicron_BA.2.12.1	9866	C	T
Omicron_BA.2.12.1, Omicron_BA.4, Omicron_BA.5	Omicron_BA.2.12.1	11674	C	T
Omicron_BA.2.12.1, Omicron_BA.4, Omicron_BA.5	Omicron_BA.2.12.1	15009	T	C
Omicron_BA.2.12.1, Omicron_BA.4, Omicron_BA.5	Omicron_BA.2.12.1	21721	C	T
Omicron_BA.2.12.1, Omicron_BA.4, Omicron_BA.5	Omicron_BA.2.12.1	22917	T	A
Omicron_BA.2.12.1, Omicron_BA.4, Omicron_BA.5	Omicron_BA.2.12.1	23040	A	G
Omicron_BA.2.12.1, Omicron_BA.4, Omicron_BA.5	Omicron_BA.2.12.1	23673	C	T
Omicron_BA.2.12.1, Omicron_BA.4, Omicron_BA.5	Omicron_BA.2.12.1	25416	C	T
Omicron_BA.2.12.1, Omicron_BA.4, Omicron_BA.5	Omicron_BA.4	685	AAAGTCATTT	A
Omicron_BA.2.12.1, Omicron_BA.4, Omicron_BA.5	Omicron_BA.4	12160	G	A
Omicron_BA.2.12.1, Omicron_BA.4, Omicron_BA.5	Omicron_BA.4	22917	T	G
Omicron_BA.2.12.1, Omicron_BA.4, Omicron_BA.5	Omicron_BA.4	23018	T	G
Omicron_BA.2.12.1, Omicron_BA.4, Omicron_BA.5	Omicron_BA.4	27788	G	T
Omicron_BA.2.12.1, Omicron_BA.4, Omicron_BA.5	Omicron_BA.4	28724	C	T
Omicron_BA.2.12.1, Omicron_BA.4, Omicron_BA.5	Omicron_BA.5	26529	G	A
Omicron_BA.2.12.1, Omicron_BA.4, Omicron_BA.5	Omicron_BA.5	27889	C	T
Omicron_BA.2.12.1, Omicron_BA.4, Omicron_BA.5	Omicron_BA.5	29868	G	A
Delta_B.1.617.2, Omicron_BA.3	Delta_B.1.617.2	210	G	T
Delta_B.1.617.2, Omicron_BA.3	Delta_B.1.617.2	15451	G	A
Delta_B.1.617.2, Omicron_BA.3	Delta_B.1.617.2	16466	C	T
Delta_B.1.617.2, Omicron_BA.3	Delta_B.1.617.2	21618	C	G
Delta_B.1.617.2, Omicron_BA.3	Delta_B.1.617.2	21987	G	A
Delta_B.1.617.2, Omicron_BA.3	Delta_B.1.617.2	22028	GAGTTCA	G
Delta_B.1.617.2, Omicron_BA.3	Delta_B.1.617.2	22917	T	G
Delta_B.1.617.2, Omicron_BA.3	Delta_B.1.617.2	23604	C	G
Delta_B.1.617.2, Omicron_BA.3	Delta_B.1.617.2	24410	G	A
Delta_B.1.617.2, Omicron_BA.3	Delta_B.1.617.2	25469	C	T
Delta_B.1.617.2, Omicron_BA.3	Delta_B.1.617.2	26767	T	C
Delta_B.1.617.2, Omicron_BA.3	Delta_B.1.617.2	27638	T	C
Delta_B.1.617.2, Omicron_BA.3	Delta_B.1.617.2	27752	C	T
Delta_B.1.617.2, Omicron_BA.3	Delta_B.1.617.2	28247	AGATTTC	A
Delta_B.1.617.2, Omicron_BA.3	Delta_B.1.617.2	28270	TA	T
Delta_B.1.617.2, Omicron_BA.3	Delta_B.1.617.2	28461	A	G
Delta_B.1.617.2, Omicron_BA.3	Delta_B.1.617.2	28881	G	T
Delta_B.1.617.2, Omicron_BA.3	Delta_B.1.617.2	29402	G	T
Delta_B.1.617.2, Omicron_BA.3	Delta_B.1.617.2	29742	G	T
Delta_B.1.617.2, Omicron_BA.3	Omicron_BA.3	670	T	G
Delta_B.1.617.2, Omicron_BA.3	Omicron_BA.3	832	C	T
Delta_B.1.617.2, Omicron_BA.3	Omicron_BA.3	4184	G	A
Delta_B.1.617.2, Omicron_BA.3	Omicron_BA.3	4321	C	T
Delta_B.1.617.2, Omicron_BA.3	Omicron_BA.3	9534	C	T
Delta_B.1.617.2, Omicron_BA.3	Omicron_BA.3	10447	G	A
Delta_B.1.617.2, Omicron_BA.3	Omicron_BA.3	10449	C	A
Delta_B.1.617.2, Omicron_BA.3	Omicron_BA.3	11235	C	T
Delta_B.1.617.2, Omicron_BA.3	Omicron_BA.3	11287	GTCTGGTTTT	G
Delta_B.1.617.2, Omicron_BA.3	Omicron_BA.3	12880	C	T
Delta_B.1.617.2, Omicron_BA.3	Omicron_BA.3	15714	C	T
Delta_B.1.617.2, Omicron_BA.3	Omicron_BA.3	18163	A	G
Delta_B.1.617.2, Omicron_BA.3	Omicron_BA.3	21762	C	T
Delta_B.1.617.2, Omicron_BA.3	Omicron_BA.3	21764	ATACATG	A
Delta_B.1.617.2, Omicron_BA.3	Omicron_BA.3	21986	GGTGTTTATT	G
Delta_B.1.617.2, Omicron_BA.3	Omicron_BA.3	21987	GTGTTTATT	G
Delta_B.1.617.2, Omicron_BA.3	Omicron_BA.3	22193	AATT	A
Delta_B.1.617.2, Omicron_BA.3	Omicron_BA.3	22194	ATT	A
Delta_B.1.617.2, Omicron_BA.3	Omicron_BA.3	22578	G	A
Delta_B.1.617.2, Omicron_BA.3	Omicron_BA.3	22674	C	T
Delta_B.1.617.2, Omicron_BA.3	Omicron_BA.3	22679	T	C
Delta_B.1.617.2, Omicron_BA.3	Omicron_BA.3	22686	C	T
Delta_B.1.617.2, Omicron_BA.3	Omicron_BA.3	22775	G	A
Delta_B.1.617.2, Omicron_BA.3	Omicron_BA.3	22813	G	T
Delta_B.1.617.2, Omicron_BA.3	Omicron_BA.3	22882	T	G
Delta_B.1.617.2, Omicron_BA.3	Omicron_BA.3	22898	G	A
Delta_B.1.617.2, Omicron_BA.3	Omicron_BA.3	22992	G	A
Delta_B.1.617.2, Omicron_BA.3	Omicron_BA.3	23013	A	C
Delta_B.1.617.2, Omicron_BA.3	Omicron_BA.3	23040	A	G
Delta_B.1.617.2, Omicron_BA.3	Omicron_BA.3	23055	A	G
Delta_B.1.617.2, Omicron_BA.3	Omicron_BA.3	23063	A	T
Delta_B.1.617.2, Omicron_BA.3	Omicron_BA.3	23075	T	C
Delta_B.1.617.2, Omicron_BA.3	Omicron_BA.3	23525	C	T
Delta_B.1.617.2, Omicron_BA.3	Omicron_BA.3	23599	T	G
Delta_B.1.617.2, Omicron_BA.3	Omicron_BA.3	23604	C	A
Delta_B.1.617.2, Omicron_BA.3	Omicron_BA.3	23854	C	A
Delta_B.1.617.2, Omicron_BA.3	Omicron_BA.3	23948	G	T
Delta_B.1.617.2, Omicron_BA.3	Omicron_BA.3	24424	A	T
Delta_B.1.617.2, Omicron_BA.3	Omicron_BA.3	24469	T	A
Delta_B.1.617.2, Omicron_BA.3	Omicron_BA.3	26060	C	T
Delta_B.1.617.2, Omicron_BA.3	Omicron_BA.3	26270	C	T
Delta_B.1.617.2, Omicron_BA.3	Omicron_BA.3	26577	C	G
Delta_B.1.617.2, Omicron_BA.3	Omicron_BA.3	26709	G	A
Delta_B.1.617.2, Omicron_BA.3	Omicron_BA.3	26858	C	T
Delta_B.1.617.2, Omicron_BA.3	Omicron_BA.3	27259	A	C
Delta_B.1.617.2, Omicron_BA.3	Omicron_BA.3	27807	C	T
Delta_B.1.617.2, Omicron_BA.3	Omicron_BA.3	28271	A	T
Delta_B.1.617.2, Omicron_BA.3	Omicron_BA.3	28311	C	T
Delta_B.1.617.2, Omicron_BA.3	Omicron_BA.3	28361	GGAGAACGCA	G
Delta_B.1.617.2, Omicron_BA.3	Omicron_BA.3	28881	G	A
Delta_B.1.617.2, Omicron_BA.3	Omicron_BA.3	28882	G	A
Delta_B.1.617.2, Omicron_BA.3	Omicron_BA.3	28883	G	C
Delta_B.1.617.2, Omicron_BA.3	Omicron_BA.3	29311	C	T
Delta_B.1.617.2, Omicron_BA.3	Omicron_BA.3	29510	A	C
Alpha_B.1.1.7, Epsilon_B.1.427_429, Zeta_P.2	Alpha_B.1.1.7	913	C	T
Alpha_B.1.1.7, Epsilon_B.1.427_429, Zeta_P.2	Alpha_B.1.1.7	3267	C	T
Alpha_B.1.1.7, Epsilon_B.1.427_429, Zeta_P.2	Alpha_B.1.1.7	5388	C	A
Alpha_B.1.1.7, Epsilon_B.1.427_429, Zeta_P.2	Alpha_B.1.1.7	5986	C	T
Alpha_B.1.1.7, Epsilon_B.1.427_429, Zeta_P.2	Alpha_B.1.1.7	6954	T	C
Alpha_B.1.1.7, Epsilon_B.1.427_429, Zeta_P.2	Alpha_B.1.1.7	11287	GTCTGGTTTT	G
Alpha_B.1.1.7, Epsilon_B.1.427_429, Zeta_P.2	Alpha_B.1.1.7	11296	T	G
Alpha_B.1.1.7, Epsilon_B.1.427_429, Zeta_P.2	Alpha_B.1.1.7	14676	C	T
Alpha_B.1.1.7, Epsilon_B.1.427_429, Zeta_P.2	Alpha_B.1.1.7	15279	C	T
Alpha_B.1.1.7, Epsilon_B.1.427_429, Zeta_P.2	Alpha_B.1.1.7	16176	T	C
Alpha_B.1.1.7, Epsilon_B.1.427_429, Zeta_P.2	Alpha_B.1.1.7	21764	ATACATG	A
Alpha_B.1.1.7, Epsilon_B.1.427_429, Zeta_P.2	Alpha_B.1.1.7	21990	TTTA	T
Alpha_B.1.1.7, Epsilon_B.1.427_429, Zeta_P.2	Alpha_B.1.1.7	21993	ATT	A
Alpha_B.1.1.7, Epsilon_B.1.427_429, Zeta_P.2	Alpha_B.1.1.7	23063	A	T
Alpha_B.1.1.7, Epsilon_B.1.427_429, Zeta_P.2	Alpha_B.1.1.7	23271	C	A
Alpha_B.1.1.7, Epsilon_B.1.427_429, Zeta_P.2	Alpha_B.1.1.7	23604	C	A
Alpha_B.1.1.7, Epsilon_B.1.427_429, Zeta_P.2	Alpha_B.1.1.7	23709	C	T
Alpha_B.1.1.7, Epsilon_B.1.427_429, Zeta_P.2	Alpha_B.1.1.7	24506	T	G
Alpha_B.1.1.7, Epsilon_B.1.427_429, Zeta_P.2	Alpha_B.1.1.7	24914	G	C
Alpha_B.1.1.7, Epsilon_B.1.427_429, Zeta_P.2	Alpha_B.1.1.7	27972	C	T
Alpha_B.1.1.7, Epsilon_B.1.427_429, Zeta_P.2	Alpha_B.1.1.7	28048	G	T
Alpha_B.1.1.7, Epsilon_B.1.427_429, Zeta_P.2	Alpha_B.1.1.7	28111	A	G
Alpha_B.1.1.7, Epsilon_B.1.427_429, Zeta_P.2	Alpha_B.1.1.7	28270	TA	T
Alpha_B.1.1.7, Epsilon_B.1.427_429, Zeta_P.2	Alpha_B.1.1.7	28280	G	C
Alpha_B.1.1.7, Epsilon_B.1.427_429, Zeta_P.2	Alpha_B.1.1.7	28281	A	T
Alpha_B.1.1.7, Epsilon_B.1.427_429, Zeta_P.2	Alpha_B.1.1.7	28282	T	A
Alpha_B.1.1.7, Epsilon_B.1.427_429, Zeta_P.2	Alpha_B.1.1.7	28977	C	T
Alpha_B.1.1.7, Epsilon_B.1.427_429, Zeta_P.2	Epsilon_B.1.427_429	1059	C	T
Alpha_B.1.1.7, Epsilon_B.1.427_429, Zeta_P.2	Epsilon_B.1.427_429	17014	G	T
Alpha_B.1.1.7, Epsilon_B.1.427_429, Zeta_P.2	Epsilon_B.1.427_429	21600	G	T
Alpha_B.1.1.7, Epsilon_B.1.427_429, Zeta_P.2	Epsilon_B.1.427_429	22018	G	T
Alpha_B.1.1.7, Epsilon_B.1.427_429, Zeta_P.2	Epsilon_B.1.427_429	22917	T	G
Alpha_B.1.1.7, Epsilon_B.1.427_429, Zeta_P.2	Epsilon_B.1.427_429	25563	G	T
Alpha_B.1.1.7, Epsilon_B.1.427_429, Zeta_P.2	Epsilon_B.1.427_429	26681	C	T
Alpha_B.1.1.7, Epsilon_B.1.427_429, Zeta_P.2	Epsilon_B.1.427_429	28272	A	T
Alpha_B.1.1.7, Epsilon_B.1.427_429, Zeta_P.2	Epsilon_B.1.427_429	28887	C	T
Alpha_B.1.1.7, Epsilon_B.1.427_429, Zeta_P.2	Epsilon_B.1.427_429	29362	C	T
Alpha_B.1.1.7, Epsilon_B.1.427_429, Zeta_P.2	Zeta_P.2	100	C	T
Alpha_B.1.1.7, Epsilon_B.1.427_429, Zeta_P.2	Zeta_P.2	10667	T	G
Alpha_B.1.1.7, Epsilon_B.1.427_429, Zeta_P.2	Zeta_P.2	11824	C	T
Alpha_B.1.1.7, Epsilon_B.1.427_429, Zeta_P.2	Zeta_P.2	12053	C	T
Alpha_B.1.1.7, Epsilon_B.1.427_429, Zeta_P.2	Zeta_P.2	12964	A	G
Alpha_B.1.1.7, Epsilon_B.1.427_429, Zeta_P.2	Zeta_P.2	23012	G	A
Alpha_B.1.1.7, Epsilon_B.1.427_429, Zeta_P.2	Zeta_P.2	25088	G	T
Alpha_B.1.1.7, Epsilon_B.1.427_429, Zeta_P.2	Zeta_P.2	28253	C	T
Alpha_B.1.1.7, Epsilon_B.1.427_429, Zeta_P.2	Zeta_P.2	28628	G	T
Alpha_B.1.1.7, Epsilon_B.1.427_429, Zeta_P.2	Zeta_P.2	29754	C	T
Kappa_B.1.617.1, Omicron_BA.1	Kappa_B.1.617.1	210	G	T
Kappa_B.1.617.1, Omicron_BA.1	Kappa_B.1.617.1	3457	C	T
Kappa_B.1.617.1, Omicron_BA.1	Kappa_B.1.617.1	4965	C	T
Kappa_B.1.617.1, Omicron_BA.1	Kappa_B.1.617.1	11201	A	G
Kappa_B.1.617.1, Omicron_BA.1	Kappa_B.1.617.1	17523	G	T
Kappa_B.1.617.1, Omicron_BA.1	Kappa_B.1.617.1	20396	A	G
Kappa_B.1.617.1, Omicron_BA.1	Kappa_B.1.617.1	21895	T	C
Kappa_B.1.617.1, Omicron_BA.1	Kappa_B.1.617.1	22022	G	A
Kappa_B.1.617.1, Omicron_BA.1	Kappa_B.1.617.1	22917	T	G
Kappa_B.1.617.1, Omicron_BA.1	Kappa_B.1.617.1	23012	G	C
Kappa_B.1.617.1, Omicron_BA.1	Kappa_B.1.617.1	23604	C	G
Kappa_B.1.617.1, Omicron_BA.1	Kappa_B.1.617.1	25469	C	T
Kappa_B.1.617.1, Omicron_BA.1	Kappa_B.1.617.1	27638	T	C
Kappa_B.1.617.1, Omicron_BA.1	Kappa_B.1.617.1	28270	TA	T
Kappa_B.1.617.1, Omicron_BA.1	Kappa_B.1.617.1	28881	G	T
Kappa_B.1.617.1, Omicron_BA.1	Kappa_B.1.617.1	29402	G	T
Kappa_B.1.617.1, Omicron_BA.1	Kappa_B.1.617.1	29742	G	T
Kappa_B.1.617.1, Omicron_BA.1	Omicron_BA.1	2832	A	G
Kappa_B.1.617.1, Omicron_BA.1	Omicron_BA.1	5386	T	G
Kappa_B.1.617.1, Omicron_BA.1	Omicron_BA.1	6512	AGTT	A
Kappa_B.1.617.1, Omicron_BA.1	Omicron_BA.1	6513	G	A
Kappa_B.1.617.1, Omicron_BA.1	Omicron_BA.1	8393	G	A
Kappa_B.1.617.1, Omicron_BA.1	Omicron_BA.1	10029	C	T
Kappa_B.1.617.1, Omicron_BA.1	Omicron_BA.1	10449	C	A
Kappa_B.1.617.1, Omicron_BA.1	Omicron_BA.1	11282	AGTTTGTCTG	A
Kappa_B.1.617.1, Omicron_BA.1	Omicron_BA.1	11537	A	G
Kappa_B.1.617.1, Omicron_BA.1	Omicron_BA.1	13195	T	C
Kappa_B.1.617.1, Omicron_BA.1	Omicron_BA.1	15240	C	T
Kappa_B.1.617.1, Omicron_BA.1	Omicron_BA.1	18163	A	G
Kappa_B.1.617.1, Omicron_BA.1	Omicron_BA.1	21762	C	T
Kappa_B.1.617.1, Omicron_BA.1	Omicron_BA.1	21764	ATACATG	A
Kappa_B.1.617.1, Omicron_BA.1	Omicron_BA.1	21765	TACATG	T
Kappa_B.1.617.1, Omicron_BA.1	Omicron_BA.1	21986	GGTGTTTATT	G
Kappa_B.1.617.1, Omicron_BA.1	Omicron_BA.1	21987	GTGTTTATT	G
Kappa_B.1.617.1, Omicron_BA.1	Omicron_BA.1	22193	AATT	A
Kappa_B.1.617.1, Omicron_BA.1	Omicron_BA.1	22194	ATT	A
Kappa_B.1.617.1, Omicron_BA.1	Omicron_BA.1	22578	G	A
Kappa_B.1.617.1, Omicron_BA.1	Omicron_BA.1	22673	T	C
Kappa_B.1.617.1, Omicron_BA.1	Omicron_BA.1	22674	C	T
Kappa_B.1.617.1, Omicron_BA.1	Omicron_BA.1	22679	T	C
Kappa_B.1.617.1, Omicron_BA.1	Omicron_BA.1	22686	C	T
Kappa_B.1.617.1, Omicron_BA.1	Omicron_BA.1	22813	G	T
Kappa_B.1.617.1, Omicron_BA.1	Omicron_BA.1	22882	T	G
Kappa_B.1.617.1, Omicron_BA.1	Omicron_BA.1	22898	G	A
Kappa_B.1.617.1, Omicron_BA.1	Omicron_BA.1	22992	G	A
Kappa_B.1.617.1, Omicron_BA.1	Omicron_BA.1	22995	C	A
Kappa_B.1.617.1, Omicron_BA.1	Omicron_BA.1	23013	A	C
Kappa_B.1.617.1, Omicron_BA.1	Omicron_BA.1	23040	A	G
Kappa_B.1.617.1, Omicron_BA.1	Omicron_BA.1	23048	G	A
Kappa_B.1.617.1, Omicron_BA.1	Omicron_BA.1	23055	A	G
Kappa_B.1.617.1, Omicron_BA.1	Omicron_BA.1	23063	A	T
Kappa_B.1.617.1, Omicron_BA.1	Omicron_BA.1	23075	T	C
Kappa_B.1.617.1, Omicron_BA.1	Omicron_BA.1	23202	C	A
Kappa_B.1.617.1, Omicron_BA.1	Omicron_BA.1	23525	C	T
Kappa_B.1.617.1, Omicron_BA.1	Omicron_BA.1	23599	T	G
Kappa_B.1.617.1, Omicron_BA.1	Omicron_BA.1	23604	C	A
Kappa_B.1.617.1, Omicron_BA.1	Omicron_BA.1	23854	C	A
Kappa_B.1.617.1, Omicron_BA.1	Omicron_BA.1	23948	G	T
Kappa_B.1.617.1, Omicron_BA.1	Omicron_BA.1	24130	C	A
Kappa_B.1.617.1, Omicron_BA.1	Omicron_BA.1	24424	A	T
Kappa_B.1.617.1, Omicron_BA.1	Omicron_BA.1	24469	T	A
Kappa_B.1.617.1, Omicron_BA.1	Omicron_BA.1	24503	C	T
Kappa_B.1.617.1, Omicron_BA.1	Omicron_BA.1	25000	C	T
Kappa_B.1.617.1, Omicron_BA.1	Omicron_BA.1	25584	C	T
Kappa_B.1.617.1, Omicron_BA.1	Omicron_BA.1	26270	C	T
Kappa_B.1.617.1, Omicron_BA.1	Omicron_BA.1	26530	A	G
Kappa_B.1.617.1, Omicron_BA.1	Omicron_BA.1	26577	C	G
Kappa_B.1.617.1, Omicron_BA.1	Omicron_BA.1	26709	G	A
Kappa_B.1.617.1, Omicron_BA.1	Omicron_BA.1	27259	A	C
Kappa_B.1.617.1, Omicron_BA.1	Omicron_BA.1	27807	C	T
Kappa_B.1.617.1, Omicron_BA.1	Omicron_BA.1	28271	A	T
Kappa_B.1.617.1, Omicron_BA.1	Omicron_BA.1	28311	C	T
Kappa_B.1.617.1, Omicron_BA.1	Omicron_BA.1	28361	GGAGAACGCA	G
Kappa_B.1.617.1, Omicron_BA.1	Omicron_BA.1	28362	GAGAACGCA	G
Kappa_B.1.617.1, Omicron_BA.1	Omicron_BA.1	28881	G	A
Kappa_B.1.617.1, Omicron_BA.1	Omicron_BA.1	28882	G	A
Kappa_B.1.617.1, Omicron_BA.1	Omicron_BA.1	28883	G	C
Omicron_BA.1, Omicron_BA.3	Omicron_BA.1	2832	A	G
Omicron_BA.1, Omicron_BA.3	Omicron_BA.1	5386	T	G
Omicron_BA.1, Omicron_BA.3	Omicron_BA.1	6512	AGTT	A
Omicron_BA.1, Omicron_BA.3	Omicron_BA.1	6513	G	A
Omicron_BA.1, Omicron_BA.3	Omicron_BA.1	8393	G	A
Omicron_BA.1, Omicron_BA.3	Omicron_BA.1	11282	AGTTTGTCTG	A
Omicron_BA.1, Omicron_BA.3	Omicron_BA.1	11537	A	G
Omicron_BA.1, Omicron_BA.3	Omicron_BA.1	13195	T	C
Omicron_BA.1, Omicron_BA.3	Omicron_BA.1	15240	C	T
Omicron_BA.1, Omicron_BA.3	Omicron_BA.1	22673	T	C
Omicron_BA.1, Omicron_BA.3	Omicron_BA.1	23202	C	A
Omicron_BA.1, Omicron_BA.3	Omicron_BA.1	24130	C	A
Omicron_BA.1, Omicron_BA.3	Omicron_BA.1	24503	C	T
Omicron_BA.1, Omicron_BA.3	Omicron_BA.1	25000	C	T
Omicron_BA.1, Omicron_BA.3	Omicron_BA.1	25584	C	T
Omicron_BA.1, Omicron_BA.3	Omicron_BA.1	26530	A	G
Omicron_BA.1, Omicron_BA.3	Omicron_BA.1	28362	GAGAACGCA	G
Omicron_BA.1, Omicron_BA.3	Omicron_BA.3	670	T	G
Omicron_BA.1, Omicron_BA.3	Omicron_BA.3	832	C	T
Omicron_BA.1, Omicron_BA.3	Omicron_BA.3	4184	G	A
Omicron_BA.1, Omicron_BA.3	Omicron_BA.3	4321	C	T
Omicron_BA.1, Omicron_BA.3	Omicron_BA.3	9534	C	T
Omicron_BA.1, Omicron_BA.3	Omicron_BA.3	10447	G	A
Omicron_BA.1, Omicron_BA.3	Omicron_BA.3	11235	C	T
Omicron_BA.1, Omicron_BA.3	Omicron_BA.3	11287	GTCTGGTTTT	G
Omicron_BA.1, Omicron_BA.3	Omicron_BA.3	12880	C	T
Omicron_BA.1, Omicron_BA.3	Omicron_BA.3	15714	C	T
Omicron_BA.1, Omicron_BA.3	Omicron_BA.3	22775	G	A
Omicron_BA.1, Omicron_BA.3	Omicron_BA.3	26060	C	T
Omicron_BA.1, Omicron_BA.3	Omicron_BA.3	26858	C	T
Omicron_BA.1, Omicron_BA.3	Omicron_BA.3	29311	C	T
Omicron_BA.1, Omicron_BA.3	Omicron_BA.3	29510	A	C
Alpha_B.1.1.7, Omicron_BA.5	Alpha_B.1.1.7	913	C	T
Alpha_B.1.1.7, Omicron_BA.5	Alpha_B.1.1.7	3267	C	T
Alpha_B.1.1.7, Omicron_BA.5	Alpha_B.1.1.7	5388	C	A
Alpha_B.1.1.7, Omicron_BA.5	Alpha_B.1.1.7	5986	C	T
Alpha_B.1.1.7, Omicron_BA.5	Alpha_B.1.1.7	6954	T	C
Alpha_B.1.1.7, Omicron_BA.5	Alpha_B.1.1.7	14676	C	T
Alpha_B.1.1.7, Omicron_BA.5	Alpha_B.1.1.7	15279	C	T
Alpha_B.1.1.7, Omicron_BA.5	Alpha_B.1.1.7	16176	T	C
Alpha_B.1.1.7, Omicron_BA.5	Alpha_B.1.1.7	21990	TTTA	T
Alpha_B.1.1.7, Omicron_BA.5	Alpha_B.1.1.7	21993	ATT	A
Alpha_B.1.1.7, Omicron_BA.5	Alpha_B.1.1.7	23271	C	A
Alpha_B.1.1.7, Omicron_BA.5	Alpha_B.1.1.7	23709	C	T
Alpha_B.1.1.7, Omicron_BA.5	Alpha_B.1.1.7	24506	T	G
Alpha_B.1.1.7, Omicron_BA.5	Alpha_B.1.1.7	24914	G	C
Alpha_B.1.1.7, Omicron_BA.5	Alpha_B.1.1.7	27972	C	T
Alpha_B.1.1.7, Omicron_BA.5	Alpha_B.1.1.7	28048	G	T
Alpha_B.1.1.7, Omicron_BA.5	Alpha_B.1.1.7	28111	A	G
Alpha_B.1.1.7, Omicron_BA.5	Alpha_B.1.1.7	28270	TA	T
Alpha_B.1.1.7, Omicron_BA.5	Alpha_B.1.1.7	28280	G	C
Alpha_B.1.1.7, Omicron_BA.5	Alpha_B.1.1.7	28281	A	T
Alpha_B.1.1.7, Omicron_BA.5	Alpha_B.1.1.7	28282	T	A
Alpha_B.1.1.7, Omicron_BA.5	Alpha_B.1.1.7	28977	C	T
Alpha_B.1.1.7, Omicron_BA.5	Omicron_BA.5	670	T	G
Alpha_B.1.1.7, Omicron_BA.5	Omicron_BA.5	2790	C	T
Alpha_B.1.1.7, Omicron_BA.5	Omicron_BA.5	4184	G	A
Alpha_B.1.1.7, Omicron_BA.5	Omicron_BA.5	4321	C	T
Alpha_B.1.1.7, Omicron_BA.5	Omicron_BA.5	9344	C	T
Alpha_B.1.1.7, Omicron_BA.5	Omicron_BA.5	9424	A	G
Alpha_B.1.1.7, Omicron_BA.5	Omicron_BA.5	9534	C	T
Alpha_B.1.1.7, Omicron_BA.5	Omicron_BA.5	10029	C	T
Alpha_B.1.1.7, Omicron_BA.5	Omicron_BA.5	10198	C	T
Alpha_B.1.1.7, Omicron_BA.5	Omicron_BA.5	10447	G	A
Alpha_B.1.1.7, Omicron_BA.5	Omicron_BA.5	10449	C	A
Alpha_B.1.1.7, Omicron_BA.5	Omicron_BA.5	12160	G	A
Alpha_B.1.1.7, Omicron_BA.5	Omicron_BA.5	12880	C	T
Alpha_B.1.1.7, Omicron_BA.5	Omicron_BA.5	15714	C	T
Alpha_B.1.1.7, Omicron_BA.5	Omicron_BA.5	17410	C	T
Alpha_B.1.1.7, Omicron_BA.5	Omicron_BA.5	18163	A	G
Alpha_B.1.1.7, Omicron_BA.5	Omicron_BA.5	19955	C	T
Alpha_B.1.1.7, Omicron_BA.5	Omicron_BA.5	20055	A	G
Alpha_B.1.1.7, Omicron_BA.5	Omicron_BA.5	21618	C	T
Alpha_B.1.1.7, Omicron_BA.5	Omicron_BA.5	21632	TTACCCCCTG	T
Alpha_B.1.1.7, Omicron_BA.5	Omicron_BA.5	21987	G	A
Alpha_B.1.1.7, Omicron_BA.5	Omicron_BA.5	22200	T	G
Alpha_B.1.1.7, Omicron_BA.5	Omicron_BA.5	22578	G	A
Alpha_B.1.1.7, Omicron_BA.5	Omicron_BA.5	22674	C	T
Alpha_B.1.1.7, Omicron_BA.5	Omicron_BA.5	22679	T	C
Alpha_B.1.1.7, Omicron_BA.5	Omicron_BA.5	22686	C	T
Alpha_B.1.1.7, Omicron_BA.5	Omicron_BA.5	22688	A	G
Alpha_B.1.1.7, Omicron_BA.5	Omicron_BA.5	22775	G	A
Alpha_B.1.1.7, Omicron_BA.5	Omicron_BA.5	22786	A	C
Alpha_B.1.1.7, Omicron_BA.5	Omicron_BA.5	22813	G	T
Alpha_B.1.1.7, Omicron_BA.5	Omicron_BA.5	22882	T	G
Alpha_B.1.1.7, Omicron_BA.5	Omicron_BA.5	22917	T	G
Alpha_B.1.1.7, Omicron_BA.5	Omicron_BA.5	22992	G	A
Alpha_B.1.1.7, Omicron_BA.5	Omicron_BA.5	22995	C	A
Alpha_B.1.1.7, Omicron_BA.5	Omicron_BA.5	23013	A	C
Alpha_B.1.1.7, Omicron_BA.5	Omicron_BA.5	23018	T	G
Alpha_B.1.1.7, Omicron_BA.5	Omicron_BA.5	23055	A	G
Alpha_B.1.1.7, Omicron_BA.5	Omicron_BA.5	23075	T	C
Alpha_B.1.1.7, Omicron_BA.5	Omicron_BA.5	23525	C	T
Alpha_B.1.1.7, Omicron_BA.5	Omicron_BA.5	23599	T	G
Alpha_B.1.1.7, Omicron_BA.5	Omicron_BA.5	23854	C	A
Alpha_B.1.1.7, Omicron_BA.5	Omicron_BA.5	23948	G	T
Alpha_B.1.1.7, Omicron_BA.5	Omicron_BA.5	24424	A	T
Alpha_B.1.1.7, Omicron_BA.5	Omicron_BA.5	24469	T	A
Alpha_B.1.1.7, Omicron_BA.5	Omicron_BA.5	25000	C	T
Alpha_B.1.1.7, Omicron_BA.5	Omicron_BA.5	25584	C	T
Alpha_B.1.1.7, Omicron_BA.5	Omicron_BA.5	26060	C	T
Alpha_B.1.1.7, Omicron_BA.5	Omicron_BA.5	26270	C	T
Alpha_B.1.1.7, Omicron_BA.5	Omicron_BA.5	26529	G	A
Alpha_B.1.1.7, Omicron_BA.5	Omicron_BA.5	26577	C	G
Alpha_B.1.1.7, Omicron_BA.5	Omicron_BA.5	26709	G	A
Alpha_B.1.1.7, Omicron_BA.5	Omicron_BA.5	27807	C	T
Alpha_B.1.1.7, Omicron_BA.5	Omicron_BA.5	27889	C	T
Alpha_B.1.1.7, Omicron_BA.5	Omicron_BA.5	28271	A	T
Alpha_B.1.1.7, Omicron_BA.5	Omicron_BA.5	28311	C	T
Alpha_B.1.1.7, Omicron_BA.5	Omicron_BA.5	28361	GGAGAACGCA	G
Alpha_B.1.1.7, Omicron_BA.5	Omicron_BA.5	29510	A	C
Alpha_B.1.1.7, Omicron_BA.5	Omicron_BA.5	29868	G	A
Delta_B.1.617.2, Kappa_B.1.617.1	Delta_B.1.617.2	15451	G	A
Delta_B.1.617.2, Kappa_B.1.617.1	Delta_B.1.617.2	16466	C	T
Delta_B.1.617.2, Kappa_B.1.617.1	Delta_B.1.617.2	21618	C	G
Delta_B.1.617.2, Kappa_B.1.617.1	Delta_B.1.617.2	22028	GAGTTCA	G
Delta_B.1.617.2, Kappa_B.1.617.1	Delta_B.1.617.2	22995	C	A
Delta_B.1.617.2, Kappa_B.1.617.1	Delta_B.1.617.2	24410	G	A
Delta_B.1.617.2, Kappa_B.1.617.1	Delta_B.1.617.2	26767	T	C
Delta_B.1.617.2, Kappa_B.1.617.1	Delta_B.1.617.2	27752	C	T
Delta_B.1.617.2, Kappa_B.1.617.1	Delta_B.1.617.2	28247	AGATTTC	A
Delta_B.1.617.2, Kappa_B.1.617.1	Delta_B.1.617.2	28461	A	G
Delta_B.1.617.2, Kappa_B.1.617.1	Kappa_B.1.617.1	3457	C	T
Delta_B.1.617.2, Kappa_B.1.617.1	Kappa_B.1.617.1	4965	C	T
Delta_B.1.617.2, Kappa_B.1.617.1	Kappa_B.1.617.1	17523	G	T
Delta_B.1.617.2, Kappa_B.1.617.1	Kappa_B.1.617.1	20396	A	G
Delta_B.1.617.2, Kappa_B.1.617.1	Kappa_B.1.617.1	21895	T	C
Delta_B.1.617.2, Kappa_B.1.617.1	Kappa_B.1.617.1	22022	G	A
Delta_B.1.617.2, Kappa_B.1.617.1	Kappa_B.1.617.1	23012	G	C
Delta_B.1.617.2, Omicron_BA.4	Delta_B.1.617.2	210	G	T
Delta_B.1.617.2, Omicron_BA.4	Delta_B.1.617.2	15451	G	A
Delta_B.1.617.2, Omicron_BA.4	Delta_B.1.617.2	16466	C	T
Delta_B.1.617.2, Omicron_BA.4	Delta_B.1.617.2	21618	C	G
Delta_B.1.617.2, Omicron_BA.4	Delta_B.1.617.2	22028	GAGTTCA	G
Delta_B.1.617.2, Omicron_BA.4	Delta_B.1.617.2	23604	C	G
Delta_B.1.617.2, Omicron_BA.4	Delta_B.1.617.2	24410	G	A
Delta_B.1.617.2, Omicron_BA.4	Delta_B.1.617.2	25469	C	T
Delta_B.1.617.2, Omicron_BA.4	Delta_B.1.617.2	26767	T	C
Delta_B.1.617.2, Omicron_BA.4	Delta_B.1.617.2	27638	T	C
Delta_B.1.617.2, Omicron_BA.4	Delta_B.1.617.2	27752	C	T
Delta_B.1.617.2, Omicron_BA.4	Delta_B.1.617.2	28247	AGATTTC	A
Delta_B.1.617.2, Omicron_BA.4	Delta_B.1.617.2	28270	TA	T
Delta_B.1.617.2, Omicron_BA.4	Delta_B.1.617.2	28461	A	G
Delta_B.1.617.2, Omicron_BA.4	Delta_B.1.617.2	28881	G	T
Delta_B.1.617.2, Omicron_BA.4	Delta_B.1.617.2	29402	G	T
Delta_B.1.617.2, Omicron_BA.4	Delta_B.1.617.2	29742	G	T
Delta_B.1.617.2, Omicron_BA.4	Omicron_BA.4	44	C	T
Delta_B.1.617.2, Omicron_BA.4	Omicron_BA.4	670	T	G
Delta_B.1.617.2, Omicron_BA.4	Omicron_BA.4	685	AAAGTCATTT	A
Delta_B.1.617.2, Omicron_BA.4	Omicron_BA.4	2790	C	T
Delta_B.1.617.2, Omicron_BA.4	Omicron_BA.4	4184	G	A
Delta_B.1.617.2, Omicron_BA.4	Omicron_BA.4	4321	C	T
Delta_B.1.617.2, Omicron_BA.4	Omicron_BA.4	9344	C	T
Delta_B.1.617.2, Omicron_BA.4	Omicron_BA.4	9424	A	G
Delta_B.1.617.2, Omicron_BA.4	Omicron_BA.4	9534	C	T
Delta_B.1.617.2, Omicron_BA.4	Omicron_BA.4	10198	C	T
Delta_B.1.617.2, Omicron_BA.4	Omicron_BA.4	10447	G	A
Delta_B.1.617.2, Omicron_BA.4	Omicron_BA.4	10449	C	A
Delta_B.1.617.2, Omicron_BA.4	Omicron_BA.4	11287	GTCTGGTTTT	G
Delta_B.1.617.2, Omicron_BA.4	Omicron_BA.4	12160	G	A
Delta_B.1.617.2, Omicron_BA.4	Omicron_BA.4	12880	C	T
Delta_B.1.617.2, Omicron_BA.4	Omicron_BA.4	15714	C	T
Delta_B.1.617.2, Omicron_BA.4	Omicron_BA.4	17410	C	T
Delta_B.1.617.2, Omicron_BA.4	Omicron_BA.4	18163	A	G
Delta_B.1.617.2, Omicron_BA.4	Omicron_BA.4	19955	C	T
Delta_B.1.617.2, Omicron_BA.4	Omicron_BA.4	20055	A	G
Delta_B.1.617.2, Omicron_BA.4	Omicron_BA.4	21618	C	T
Delta_B.1.617.2, Omicron_BA.4	Omicron_BA.4	21632	TTACCCCCTG	T
Delta_B.1.617.2, Omicron_BA.4	Omicron_BA.4	21764	ATACATG	A
Delta_B.1.617.2, Omicron_BA.4	Omicron_BA.4	21765	TACATG	T
Delta_B.1.617.2, Omicron_BA.4	Omicron_BA.4	22200	T	G
Delta_B.1.617.2, Omicron_BA.4	Omicron_BA.4	22578	G	A
Delta_B.1.617.2, Omicron_BA.4	Omicron_BA.4	22674	C	T
Delta_B.1.617.2, Omicron_BA.4	Omicron_BA.4	22679	T	C
Delta_B.1.617.2, Omicron_BA.4	Omicron_BA.4	22686	C	T
Delta_B.1.617.2, Omicron_BA.4	Omicron_BA.4	22688	A	G
Delta_B.1.617.2, Omicron_BA.4	Omicron_BA.4	22775	G	A
Delta_B.1.617.2, Omicron_BA.4	Omicron_BA.4	22786	A	C
Delta_B.1.617.2, Omicron_BA.4	Omicron_BA.4	22813	G	T
Delta_B.1.617.2, Omicron_BA.4	Omicron_BA.4	22882	T	G
Delta_B.1.617.2, Omicron_BA.4	Omicron_BA.4	22992	G	A
Delta_B.1.617.2, Omicron_BA.4	Omicron_BA.4	23013	A	C
Delta_B.1.617.2, Omicron_BA.4	Omicron_BA.4	23018	T	G
Delta_B.1.617.2, Omicron_BA.4	Omicron_BA.4	23055	A	G
Delta_B.1.617.2, Omicron_BA.4	Omicron_BA.4	23063	A	T
Delta_B.1.617.2, Omicron_BA.4	Omicron_BA.4	23075	T	C
Delta_B.1.617.2, Omicron_BA.4	Omicron_BA.4	23525	C	T
Delta_B.1.617.2, Omicron_BA.4	Omicron_BA.4	23599	T	G
Delta_B.1.617.2, Omicron_BA.4	Omicron_BA.4	23604	C	A
Delta_B.1.617.2, Omicron_BA.4	Omicron_BA.4	23854	C	A
Delta_B.1.617.2, Omicron_BA.4	Omicron_BA.4	23948	G	T
Delta_B.1.617.2, Omicron_BA.4	Omicron_BA.4	24424	A	T
Delta_B.1.617.2, Omicron_BA.4	Omicron_BA.4	24469	T	A
Delta_B.1.617.2, Omicron_BA.4	Omicron_BA.4	25000	C	T
Delta_B.1.617.2, Omicron_BA.4	Omicron_BA.4	25584	C	T
Delta_B.1.617.2, Omicron_BA.4	Omicron_BA.4	26060	C	T
Delta_B.1.617.2, Omicron_BA.4	Omicron_BA.4	26270	C	T
Delta_B.1.617.2, Omicron_BA.4	Omicron_BA.4	26577	C	G
Delta_B.1.617.2, Omicron_BA.4	Omicron_BA.4	26709	G	A
Delta_B.1.617.2, Omicron_BA.4	Omicron_BA.4	26858	C	T
Delta_B.1.617.2, Omicron_BA.4	Omicron_BA.4	27259	A	C
Delta_B.1.617.2, Omicron_BA.4	Omicron_BA.4	27382	G	C
Delta_B.1.617.2, Omicron_BA.4	Omicron_BA.4	27383	A	T
Delta_B.1.617.2, Omicron_BA.4	Omicron_BA.4	27384	T	C
Delta_B.1.617.2, Omicron_BA.4	Omicron_BA.4	27788	G	T
Delta_B.1.617.2, Omicron_BA.4	Omicron_BA.4	27807	C	T
Delta_B.1.617.2, Omicron_BA.4	Omicron_BA.4	28271	A	T
Delta_B.1.617.2, Omicron_BA.4	Omicron_BA.4	28311	C	T
Delta_B.1.617.2, Omicron_BA.4	Omicron_BA.4	28361	GGAGAACGCA	G
Delta_B.1.617.2, Omicron_BA.4	Omicron_BA.4	28362	GAGAACGCA	G
Delta_B.1.617.2, Omicron_BA.4	Omicron_BA.4	28724	C	T
Delta_B.1.617.2, Omicron_BA.4	Omicron_BA.4	28881	G	A
Delta_B.1.617.2, Omicron_BA.4	Omicron_BA.4	28882	G	A
Delta_B.1.617.2, Omicron_BA.4	Omicron_BA.4	28883	G	C
Delta_B.1.617.2, Omicron_BA.4	Omicron_BA.4	29510	A	C
Delta_B.1.617.2, Epsilon_B.1.427_429	Delta_B.1.617.2	210	G	T
Delta_B.1.617.2, Epsilon_B.1.427_429	Delta_B.1.617.2	15451	G	A
Delta_B.1.617.2, Epsilon_B.1.427_429	Delta_B.1.617.2	16466	C	T
Delta_B.1.617.2, Epsilon_B.1.427_429	Delta_B.1.617.2	21618	C	G
Delta_B.1.617.2, Epsilon_B.1.427_429	Delta_B.1.617.2	21987	G	A
Delta_B.1.617.2, Epsilon_B.1.427_429	Delta_B.1.617.2	22028	GAGTTCA	G
Delta_B.1.617.2, Epsilon_B.1.427_429	Delta_B.1.617.2	22995	C	A
Delta_B.1.617.2, Epsilon_B.1.427_429	Delta_B.1.617.2	23604	C	G
Delta_B.1.617.2, Epsilon_B.1.427_429	Delta_B.1.617.2	24410	G	A
Delta_B.1.617.2, Epsilon_B.1.427_429	Delta_B.1.617.2	25469	C	T
Delta_B.1.617.2, Epsilon_B.1.427_429	Delta_B.1.617.2	26767	T	C
Delta_B.1.617.2, Epsilon_B.1.427_429	Delta_B.1.617.2	27638	T	C
Delta_B.1.617.2, Epsilon_B.1.427_429	Delta_B.1.617.2	27752	C	T
Delta_B.1.617.2, Epsilon_B.1.427_429	Delta_B.1.617.2	28247	AGATTTC	A
Delta_B.1.617.2, Epsilon_B.1.427_429	Delta_B.1.617.2	28270	TA	T
Delta_B.1.617.2, Epsilon_B.1.427_429	Delta_B.1.617.2	28461	A	G
Delta_B.1.617.2, Epsilon_B.1.427_429	Delta_B.1.617.2	28881	G	T
Delta_B.1.617.2, Epsilon_B.1.427_429	Delta_B.1.617.2	29402	G	T
Delta_B.1.617.2, Epsilon_B.1.427_429	Delta_B.1.617.2	29742	G	T
Delta_B.1.617.2, Epsilon_B.1.427_429	Epsilon_B.1.427_429	1059	C	T
Delta_B.1.617.2, Epsilon_B.1.427_429	Epsilon_B.1.427_429	17014	G	T
Delta_B.1.617.2, Epsilon_B.1.427_429	Epsilon_B.1.427_429	21600	G	T
Delta_B.1.617.2, Epsilon_B.1.427_429	Epsilon_B.1.427_429	22018	G	T
Delta_B.1.617.2, Epsilon_B.1.427_429	Epsilon_B.1.427_429	25563	G	T
Delta_B.1.617.2, Epsilon_B.1.427_429	Epsilon_B.1.427_429	26681	C	T
Delta_B.1.617.2, Epsilon_B.1.427_429	Epsilon_B.1.427_429	28272	A	T
Delta_B.1.617.2, Epsilon_B.1.427_429	Epsilon_B.1.427_429	28887	C	T
Delta_B.1.617.2, Epsilon_B.1.427_429	Epsilon_B.1.427_429	29362	C	T
Omicron_BA.1, Omicron_BA.2.12.1	Omicron_BA.1	2832	A	G
Omicron_BA.1, Omicron_BA.2.12.1	Omicron_BA.1	5386	T	G
Omicron_BA.1, Omicron_BA.2.12.1	Omicron_BA.1	6512	AGTT	A
Omicron_BA.1, Omicron_BA.2.12.1	Omicron_BA.1	6513	G	A
Omicron_BA.1, Omicron_BA.2.12.1	Omicron_BA.1	8393	G	A
Omicron_BA.1, Omicron_BA.2.12.1	Omicron_BA.1	11282	AGTTTGTCTG	A
Omicron_BA.1, Omicron_BA.2.12.1	Omicron_BA.1	11537	A	G
Omicron_BA.1, Omicron_BA.2.12.1	Omicron_BA.1	13195	T	C
Omicron_BA.1, Omicron_BA.2.12.1	Omicron_BA.1	15240	C	T
Omicron_BA.1, Omicron_BA.2.12.1	Omicron_BA.1	21762	C	T
Omicron_BA.1, Omicron_BA.2.12.1	Omicron_BA.1	21764	ATACATG	A
Omicron_BA.1, Omicron_BA.2.12.1	Omicron_BA.1	21765	TACATG	T
Omicron_BA.1, Omicron_BA.2.12.1	Omicron_BA.1	21846	C	T
Omicron_BA.1, Omicron_BA.2.12.1	Omicron_BA.1	21986	GGTGTTTATT	G
Omicron_BA.1, Omicron_BA.2.12.1	Omicron_BA.1	21987	GTGTTTATT	G
Omicron_BA.1, Omicron_BA.2.12.1	Omicron_BA.1	22193	AATT	A
Omicron_BA.1, Omicron_BA.2.12.1	Omicron_BA.1	22194	ATT	A
Omicron_BA.1, Omicron_BA.2.12.1	Omicron_BA.1	22673	T	C
Omicron_BA.1, Omicron_BA.2.12.1	Omicron_BA.1	22898	G	A
Omicron_BA.1, Omicron_BA.2.12.1	Omicron_BA.1	23048	G	A
Omicron_BA.1, Omicron_BA.2.12.1	Omicron_BA.1	23202	C	A
Omicron_BA.1, Omicron_BA.2.12.1	Omicron_BA.1	24130	C	A
Omicron_BA.1, Omicron_BA.2.12.1	Omicron_BA.1	24503	C	T
Omicron_BA.1, Omicron_BA.2.12.1	Omicron_BA.1	26530	A	G
Omicron_BA.1, Omicron_BA.2.12.1	Omicron_BA.2.12.1	670	T	G
Omicron_BA.1, Omicron_BA.2.12.1	Omicron_BA.2.12.1	2790	C	T
Omicron_BA.1, Omicron_BA.2.12.1	Omicron_BA.2.12.1	4184	G	A
Omicron_BA.1, Omicron_BA.2.12.1	Omicron_BA.2.12.1	4321	C	T
Omicron_BA.1, Omicron_BA.2.12.1	Omicron_BA.2.12.1	9344	C	T
Omicron_BA.1, Omicron_BA.2.12.1	Omicron_BA.2.12.1	9424	A	G
Omicron_BA.1, Omicron_BA.2.12.1	Omicron_BA.2.12.1	9534	C	T
Omicron_BA.1, Omicron_BA.2.12.1	Omicron_BA.2.12.1	9866	C	T
Omicron_BA.1, Omicron_BA.2.12.1	Omicron_BA.2.12.1	10198	C	T
Omicron_BA.1, Omicron_BA.2.12.1	Omicron_BA.2.12.1	10447	G	A
Omicron_BA.1, Omicron_BA.2.12.1	Omicron_BA.2.12.1	11287	GTCTGGTTTT	G
Omicron_BA.1, Omicron_BA.2.12.1	Omicron_BA.2.12.1	11674	C	T
Omicron_BA.1, Omicron_BA.2.12.1	Omicron_BA.2.12.1	12880	C	T
Omicron_BA.1, Omicron_BA.2.12.1	Omicron_BA.2.12.1	15009	T	C
Omicron_BA.1, Omicron_BA.2.12.1	Omicron_BA.2.12.1	15714	C	T
Omicron_BA.1, Omicron_BA.2.12.1	Omicron_BA.2.12.1	17410	C	T
Omicron_BA.1, Omicron_BA.2.12.1	Omicron_BA.2.12.1	19955	C	T
Omicron_BA.1, Omicron_BA.2.12.1	Omicron_BA.2.12.1	20055	A	G
Omicron_BA.1, Omicron_BA.2.12.1	Omicron_BA.2.12.1	21618	C	T
Omicron_BA.1, Omicron_BA.2.12.1	Omicron_BA.2.12.1	21632	TTACCCCCTG	T
Omicron_BA.1, Omicron_BA.2.12.1	Omicron_BA.2.12.1	21721	C	T
Omicron_BA.1, Omicron_BA.2.12.1	Omicron_BA.2.12.1	21987	G	A
Omicron_BA.1, Omicron_BA.2.12.1	Omicron_BA.2.12.1	22200	T	G
Omicron_BA.1, Omicron_BA.2.12.1	Omicron_BA.2.12.1	22688	A	G
Omicron_BA.1, Omicron_BA.2.12.1	Omicron_BA.2.12.1	22775	G	A
Omicron_BA.1, Omicron_BA.2.12.1	Omicron_BA.2.12.1	22786	A	C
Omicron_BA.1, Omicron_BA.2.12.1	Omicron_BA.2.12.1	22917	T	A
Omicron_BA.1, Omicron_BA.2.12.1	Omicron_BA.2.12.1	23673	C	T
Omicron_BA.1, Omicron_BA.2.12.1	Omicron_BA.2.12.1	25416	C	T
Omicron_BA.1, Omicron_BA.2.12.1	Omicron_BA.2.12.1	26060	C	T
Omicron_BA.1, Omicron_BA.2.12.1	Omicron_BA.2.12.1	26858	C	T
Omicron_BA.1, Omicron_BA.2.12.1	Omicron_BA.2.12.1	27382	G	C
Omicron_BA.1, Omicron_BA.2.12.1	Omicron_BA.2.12.1	27383	A	T
Omicron_BA.1, Omicron_BA.2.12.1	Omicron_BA.2.12.1	27384	T	C
Omicron_BA.1, Omicron_BA.2.12.1	Omicron_BA.2.12.1	29510	A	C
Omicron_BA.1, Omicron_BA.2.12.1	Omicron_BA.2.12.1	29733	CGAGGCCACGCGGAGTACGATCGAGTG	C
Delta_B.1.617.2, Omicron_BA.5	Delta_B.1.617.2	210	G	T
Delta_B.1.617.2, Omicron_BA.5	Delta_B.1.617.2	15451	G	A
Delta_B.1.617.2, Omicron_BA.5	Delta_B.1.617.2	16466	C	T
Delta_B.1.617.2, Omicron_BA.5	Delta_B.1.617.2	21618	C	G
Delta_B.1.617.2, Omicron_BA.5	Delta_B.1.617.2	22028	GAGTTCA	G
Delta_B.1.617.2, Omicron_BA.5	Delta_B.1.617.2	23604	C	G
Delta_B.1.617.2, Omicron_BA.5	Delta_B.1.617.2	24410	G	A
Delta_B.1.617.2, Omicron_BA.5	Delta_B.1.617.2	25469	C	T
Delta_B.1.617.2, Omicron_BA.5	Delta_B.1.617.2	26767	T	C
Delta_B.1.617.2, Omicron_BA.5	Delta_B.1.617.2	27638	T	C
Delta_B.1.617.2, Omicron_BA.5	Delta_B.1.617.2	27752	C	T
Delta_B.1.617.2, Omicron_BA.5	Delta_B.1.617.2	28247	AGATTTC	A
Delta_B.1.617.2, Omicron_BA.5	Delta_B.1.617.2	28270	TA	T
Delta_B.1.617.2, Omicron_BA.5	Delta_B.1.617.2	28461	A	G
Delta_B.1.617.2, Omicron_BA.5	Delta_B.1.617.2	28881	G	T
Delta_B.1.617.2, Omicron_BA.5	Delta_B.1.617.2	29402	G	T
Delta_B.1.617.2, Omicron_BA.5	Delta_B.1.617.2	29742	G	T
Delta_B.1.617.2, Omicron_BA.5	Omicron_BA.5	670	T	G
Delta_B.1.617.2, Omicron_BA.5	Omicron_BA.5	2790	C	T
Delta_B.1.617.2, Omicron_BA.5	Omicron_BA.5	4184	G	A
Delta_B.1.617.2, Omicron_BA.5	Omicron_BA.5	4321	C	T
Delta_B.1.617.2, Omicron_BA.5	Omicron_BA.5	9344	C	T
Delta_B.1.617.2, Omicron_BA.5	Omicron_BA.5	9424	A	G
Delta_B.1.617.2, Omicron_BA.5	Omicron_BA.5	9534	C	T
Delta_B.1.617.2, Omicron_BA.5	Omicron_BA.5	10198	C	T
Delta_B.1.617.2, Omicron_BA.5	Omicron_BA.5	10447	G	A
Delta_B.1.617.2, Omicron_BA.5	Omicron_BA.5	10449	C	A
Delta_B.1.617.2, Omicron_BA.5	Omicron_BA.5	11287	GTCTGGTTTT	G
Delta_B.1.617.2, Omicron_BA.5	Omicron_BA.5	12160	G	A
Delta_B.1.617.2, Omicron_BA.5	Omicron_BA.5	12880	C	T
Delta_B.1.617.2, Omicron_BA.5	Omicron_BA.5	15714	C	T
Delta_B.1.617.2, Omicron_BA.5	Omicron_BA.5	17410	C	T
Delta_B.1.617.2, Omicron_BA.5	Omicron_BA.5	18163	A	G
Delta_B.1.617.2, Omicron_BA.5	Omicron_BA.5	19955	C	T
Delta_B.1.617.2, Omicron_BA.5	Omicron_BA.5	20055	A	G
Delta_B.1.617.2, Omicron_BA.5	Omicron_BA.5	21618	C	T
Delta_B.1.617.2, Omicron_BA.5	Omicron_BA.5	21632	TTACCCCCTG	T
Delta_B.1.617.2, Omicron_BA.5	Omicron_BA.5	21764	ATACATG	A
Delta_B.1.617.2, Omicron_BA.5	Omicron_BA.5	21765	TACATG	T
Delta_B.1.617.2, Omicron_BA.5	Omicron_BA.5	22200	T	G
Delta_B.1.617.2, Omicron_BA.5	Omicron_BA.5	22578	G	A
Delta_B.1.617.2, Omicron_BA.5	Omicron_BA.5	22674	C	T
Delta_B.1.617.2, Omicron_BA.5	Omicron_BA.5	22679	T	C
Delta_B.1.617.2, Omicron_BA.5	Omicron_BA.5	22686	C	T
Delta_B.1.617.2, Omicron_BA.5	Omicron_BA.5	22688	A	G
Delta_B.1.617.2, Omicron_BA.5	Omicron_BA.5	22775	G	A
Delta_B.1.617.2, Omicron_BA.5	Omicron_BA.5	22786	A	C
Delta_B.1.617.2, Omicron_BA.5	Omicron_BA.5	22813	G	T
Delta_B.1.617.2, Omicron_BA.5	Omicron_BA.5	22882	T	G
Delta_B.1.617.2, Omicron_BA.5	Omicron_BA.5	22992	G	A
Delta_B.1.617.2, Omicron_BA.5	Omicron_BA.5	23013	A	C
Delta_B.1.617.2, Omicron_BA.5	Omicron_BA.5	23018	T	G
Delta_B.1.617.2, Omicron_BA.5	Omicron_BA.5	23055	A	G
Delta_B.1.617.2, Omicron_BA.5	Omicron_BA.5	23063	A	T
Delta_B.1.617.2, Omicron_BA.5	Omicron_BA.5	23075	T	C
Delta_B.1.617.2, Omicron_BA.5	Omicron_BA.5	23525	C	T
Delta_B.1.617.2, Omicron_BA.5	Omicron_BA.5	23599	T	G
Delta_B.1.617.2, Omicron_BA.5	Omicron_BA.5	23604	C	A
Delta_B.1.617.2, Omicron_BA.5	Omicron_BA.5	23854	C	A
Delta_B.1.617.2, Omicron_BA.5	Omicron_BA.5	23948	G	T
Delta_B.1.617.2, Omicron_BA.5	Omicron_BA.5	24424	A	T
Delta_B.1.617.2, Omicron_BA.5	Omicron_BA.5	24469	T	A
Delta_B.1.617.2, Omicron_BA.5	Omicron_BA.5	25000	C	T
Delta_B.1.617.2, Omicron_BA.5	Omicron_BA.5	25584	C	T
Delta_B.1.617.2, Omicron_BA.5	Omicron_BA.5	26060	C	T
Delta_B.1.617.2, Omicron_BA.5	Omicron_BA.5	26270	C	T
Delta_B.1.617.2, Omicron_BA.5	Omicron_BA.5	26529	G	A
Delta_B.1.617.2, Omicron_BA.5	Omicron_BA.5	26577	C	G
Delta_B.1.617.2, Omicron_BA.5	Omicron_BA.5	26709	G	A
Delta_B.1.617.2, Omicron_BA.5	Omicron_BA.5	27807	C	T
Delta_B.1.617.2, Omicron_BA.5	Omicron_BA.5	27889	C	T
Delta_B.1.617.2, Omicron_BA.5	Omicron_BA.5	28271	A	T
Delta_B.1.617.2, Omicron_BA.5	Omicron_BA.5	28311	C	T
Delta_B.1.617.2, Omicron_BA.5	Omicron_BA.5	28361	GGAGAACGCA	G
Delta_B.1.617.2, Omicron_BA.5	Omicron_BA.5	28881	G	A
Delta_B.1.617.2, Omicron_BA.5	Omicron_BA.5	28882	G	A
Delta_B.1.617.2, Omicron_BA.5	Omicron_BA.5	28883	G	C
Delta_B.1.617.2, Omicron_BA.5	Omicron_BA.5	29510	A	C
Delta_B.1.617.2, Omicron_BA.5	Omicron_BA.5	29868	G	A
Iota_B.1.526, Omicron_BA.5	Iota_B.1.526	1059	C	T
Iota_B.1.526, Omicron_BA.5	Iota_B.1.526	9867	T	C
Iota_B.1.526, Omicron_BA.5	Iota_B.1.526	16500	A	C
Iota_B.1.526, Omicron_BA.5	Iota_B.1.526	20262	A	G
Iota_B.1.526, Omicron_BA.5	Iota_B.1.526	21575	C	T
Iota_B.1.526, Omicron_BA.5	Iota_B.1.526	21846	C	T
Iota_B.1.526, Omicron_BA.5	Iota_B.1.526	22320	A	G
Iota_B.1.526, Omicron_BA.5	Iota_B.1.526	25517	C	T
Iota_B.1.526, Omicron_BA.5	Iota_B.1.526	25563	G	T
Iota_B.1.526, Omicron_BA.5	Iota_B.1.526	27925	C	T
Iota_B.1.526, Omicron_BA.5	Iota_B.1.526	28270	TA	T
Iota_B.1.526, Omicron_BA.5	Omicron_BA.5	670	T	G
Iota_B.1.526, Omicron_BA.5	Omicron_BA.5	2790	C	T
Iota_B.1.526, Omicron_BA.5	Omicron_BA.5	4184	G	A
Iota_B.1.526, Omicron_BA.5	Omicron_BA.5	4321	C	T
Iota_B.1.526, Omicron_BA.5	Omicron_BA.5	9344	C	T
Iota_B.1.526, Omicron_BA.5	Omicron_BA.5	9424	A	G
Iota_B.1.526, Omicron_BA.5	Omicron_BA.5	9534	C	T
Iota_B.1.526, Omicron_BA.5	Omicron_BA.5	10029	C	T
Iota_B.1.526, Omicron_BA.5	Omicron_BA.5	10198	C	T
Iota_B.1.526, Omicron_BA.5	Omicron_BA.5	10447	G	A
Iota_B.1.526, Omicron_BA.5	Omicron_BA.5	10449	C	A
Iota_B.1.526, Omicron_BA.5	Omicron_BA.5	12160	G	A
Iota_B.1.526, Omicron_BA.5	Omicron_BA.5	12880	C	T
Iota_B.1.526, Omicron_BA.5	Omicron_BA.5	15714	C	T
Iota_B.1.526, Omicron_BA.5	Omicron_BA.5	17410	C	T
Iota_B.1.526, Omicron_BA.5	Omicron_BA.5	18163	A	G
Iota_B.1.526, Omicron_BA.5	Omicron_BA.5	19955	C	T
Iota_B.1.526, Omicron_BA.5	Omicron_BA.5	20055	A	G
Iota_B.1.526, Omicron_BA.5	Omicron_BA.5	21618	C	T
Iota_B.1.526, Omicron_BA.5	Omicron_BA.5	21632	TTACCCCCTG	T
Iota_B.1.526, Omicron_BA.5	Omicron_BA.5	21764	ATACATG	A
Iota_B.1.526, Omicron_BA.5	Omicron_BA.5	21765	TACATG	T
Iota_B.1.526, Omicron_BA.5	Omicron_BA.5	21987	G	A
Iota_B.1.526, Omicron_BA.5	Omicron_BA.5	22200	T	G
Iota_B.1.526, Omicron_BA.5	Omicron_BA.5	22578	G	A
Iota_B.1.526, Omicron_BA.5	Omicron_BA.5	22674	C	T
Iota_B.1.526, Omicron_BA.5	Omicron_BA.5	22679	T	C
Iota_B.1.526, Omicron_BA.5	Omicron_BA.5	22686	C	T
Iota_B.1.526, Omicron_BA.5	Omicron_BA.5	22688	A	G
Iota_B.1.526, Omicron_BA.5	Omicron_BA.5	22775	G	A
Iota_B.1.526, Omicron_BA.5	Omicron_BA.5	22786	A	C
Iota_B.1.526, Omicron_BA.5	Omicron_BA.5	22813	G	T
Iota_B.1.526, Omicron_BA.5	Omicron_BA.5	22882	T	G
Iota_B.1.526, Omicron_BA.5	Omicron_BA.5	22917	T	G
Iota_B.1.526, Omicron_BA.5	Omicron_BA.5	22995	C	A
Iota_B.1.526, Omicron_BA.5	Omicron_BA.5	23013	A	C
Iota_B.1.526, Omicron_BA.5	Omicron_BA.5	23018	T	G
Iota_B.1.526, Omicron_BA.5	Omicron_BA.5	23055	A	G
Iota_B.1.526, Omicron_BA.5	Omicron_BA.5	23063	A	T
Iota_B.1.526, Omicron_BA.5	Omicron_BA.5	23075	T	C
Iota_B.1.526, Omicron_BA.5	Omicron_BA.5	23525	C	T
Iota_B.1.526, Omicron_BA.5	Omicron_BA.5	23599	T	G
Iota_B.1.526, Omicron_BA.5	Omicron_BA.5	23604	C	A
Iota_B.1.526, Omicron_BA.5	Omicron_BA.5	23854	C	A
Iota_B.1.526, Omicron_BA.5	Omicron_BA.5	23948	G	T
Iota_B.1.526, Omicron_BA.5	Omicron_BA.5	24424	A	T
Iota_B.1.526, Omicron_BA.5	Omicron_BA.5	24469	T	A
Iota_B.1.526, Omicron_BA.5	Omicron_BA.5	25000	C	T
Iota_B.1.526, Omicron_BA.5	Omicron_BA.5	25584	C	T
Iota_B.1.526, Omicron_BA.5	Omicron_BA.5	26060	C	T
Iota_B.1.526, Omicron_BA.5	Omicron_BA.5	26270	C	T
Iota_B.1.526, Omicron_BA.5	Omicron_BA.5	26529	G	A
Iota_B.1.526, Omicron_BA.5	Omicron_BA.5	26577	C	G
Iota_B.1.526, Omicron_BA.5	Omicron_BA.5	26709	G	A
Iota_B.1.526, Omicron_BA.5	Omicron_BA.5	27807	C	T
Iota_B.1.526, Omicron_BA.5	Omicron_BA.5	27889	C	T
Iota_B.1.526, Omicron_BA.5	Omicron_BA.5	28271	A	T
Iota_B.1.526, Omicron_BA.5	Omicron_BA.5	28361	GGAGAACGCA	G
Iota_B.1.526, Omicron_BA.5	Omicron_BA.5	28881	G	A
Iota_B.1.526, Omicron_BA.5	Omicron_BA.5	28882	G	A
Iota_B.1.526, Omicron_BA.5	Omicron_BA.5	28883	G	C
Iota_B.1.526, Omicron_BA.5	Omicron_BA.5	29510	A	C
Iota_B.1.526, Omicron_BA.5	Omicron_BA.5	29868	G	A
Delta_B.1.617.2, Iota_B.1.526	Delta_B.1.617.2	210	G	T
Delta_B.1.617.2, Iota_B.1.526	Delta_B.1.617.2	15451	G	A
Delta_B.1.617.2, Iota_B.1.526	Delta_B.1.617.2	16466	C	T
Delta_B.1.617.2, Iota_B.1.526	Delta_B.1.617.2	21618	C	G
Delta_B.1.617.2, Iota_B.1.526	Delta_B.1.617.2	21987	G	A
Delta_B.1.617.2, Iota_B.1.526	Delta_B.1.617.2	22028	GAGTTCA	G
Delta_B.1.617.2, Iota_B.1.526	Delta_B.1.617.2	22917	T	G
Delta_B.1.617.2, Iota_B.1.526	Delta_B.1.617.2	22995	C	A
Delta_B.1.617.2, Iota_B.1.526	Delta_B.1.617.2	23604	C	G
Delta_B.1.617.2, Iota_B.1.526	Delta_B.1.617.2	24410	G	A
Delta_B.1.617.2, Iota_B.1.526	Delta_B.1.617.2	25469	C	T
Delta_B.1.617.2, Iota_B.1.526	Delta_B.1.617.2	26767	T	C
Delta_B.1.617.2, Iota_B.1.526	Delta_B.1.617.2	27638	T	C
Delta_B.1.617.2, Iota_B.1.526	Delta_B.1.617.2	27752	C	T
Delta_B.1.617.2, Iota_B.1.526	Delta_B.1.617.2	28247	AGATTTC	A
Delta_B.1.617.2, Iota_B.1.526	Delta_B.1.617.2	28461	A	G
Delta_B.1.617.2, Iota_B.1.526	Delta_B.1.617.2	28881	G	T
Delta_B.1.617.2, Iota_B.1.526	Delta_B.1.617.2	29402	G	T
Delta_B.1.617.2, Iota_B.1.526	Delta_B.1.617.2	29742	G	T
Delta_B.1.617.2, Iota_B.1.526	Iota_B.1.526	1059	C	T
Delta_B.1.617.2, Iota_B.1.526	Iota_B.1.526	9867	T	C
Delta_B.1.617.2, Iota_B.1.526	Iota_B.1.526	11287	GTCTGGTTTT	G
Delta_B.1.617.2, Iota_B.1.526	Iota_B.1.526	16500	A	C
Delta_B.1.617.2, Iota_B.1.526	Iota_B.1.526	21575	C	T
Delta_B.1.617.2, Iota_B.1.526	Iota_B.1.526	22320	A	G
Delta_B.1.617.2, Iota_B.1.526	Iota_B.1.526	25517	C	T
Delta_B.1.617.2, Iota_B.1.526	Iota_B.1.526	25563	G	T
Delta_B.1.617.2, Iota_B.1.526	Iota_B.1.526	27925	C	T
Alpha_B.1.1.7, Delta_B.1.617.2, Gamma_P.1	Alpha_B.1.1.7	913	C	T
Alpha_B.1.1.7, Delta_B.1.617.2, Gamma_P.1	Alpha_B.1.1.7	3267	C	T
Alpha_B.1.1.7, Delta_B.1.617.2, Gamma_P.1	Alpha_B.1.1.7	5388	C	A
Alpha_B.1.1.7, Delta_B.1.617.2, Gamma_P.1	Alpha_B.1.1.7	5986	C	T
Alpha_B.1.1.7, Delta_B.1.617.2, Gamma_P.1	Alpha_B.1.1.7	6954	T	C
Alpha_B.1.1.7, Delta_B.1.617.2, Gamma_P.1	Alpha_B.1.1.7	14676	C	T
Alpha_B.1.1.7, Delta_B.1.617.2, Gamma_P.1	Alpha_B.1.1.7	15279	C	T
Alpha_B.1.1.7, Delta_B.1.617.2, Gamma_P.1	Alpha_B.1.1.7	16176	T	C
Alpha_B.1.1.7, Delta_B.1.617.2, Gamma_P.1	Alpha_B.1.1.7	21764	ATACATG	A
Alpha_B.1.1.7, Delta_B.1.617.2, Gamma_P.1	Alpha_B.1.1.7	21990	TTTA	T
Alpha_B.1.1.7, Delta_B.1.617.2, Gamma_P.1	Alpha_B.1.1.7	21993	ATT	A
Alpha_B.1.1.7, Delta_B.1.617.2, Gamma_P.1	Alpha_B.1.1.7	23271	C	A
Alpha_B.1.1.7, Delta_B.1.617.2, Gamma_P.1	Alpha_B.1.1.7	23604	C	A
Alpha_B.1.1.7, Delta_B.1.617.2, Gamma_P.1	Alpha_B.1.1.7	23709	C	T
Alpha_B.1.1.7, Delta_B.1.617.2, Gamma_P.1	Alpha_B.1.1.7	24506	T	G
Alpha_B.1.1.7, Delta_B.1.617.2, Gamma_P.1	Alpha_B.1.1.7	24914	G	C
Alpha_B.1.1.7, Delta_B.1.617.2, Gamma_P.1	Alpha_B.1.1.7	27972	C	T
Alpha_B.1.1.7, Delta_B.1.617.2, Gamma_P.1	Alpha_B.1.1.7	28048	G	T
Alpha_B.1.1.7, Delta_B.1.617.2, Gamma_P.1	Alpha_B.1.1.7	28111	A	G
Alpha_B.1.1.7, Delta_B.1.617.2, Gamma_P.1	Alpha_B.1.1.7	28280	G	C
Alpha_B.1.1.7, Delta_B.1.617.2, Gamma_P.1	Alpha_B.1.1.7	28281	A	T
Alpha_B.1.1.7, Delta_B.1.617.2, Gamma_P.1	Alpha_B.1.1.7	28282	T	A
Alpha_B.1.1.7, Delta_B.1.617.2, Gamma_P.1	Alpha_B.1.1.7	28977	C	T
Alpha_B.1.1.7, Delta_B.1.617.2, Gamma_P.1	Delta_B.1.617.2	210	G	T
Alpha_B.1.1.7, Delta_B.1.617.2, Gamma_P.1	Delta_B.1.617.2	15451	G	A
Alpha_B.1.1.7, Delta_B.1.617.2, Gamma_P.1	Delta_B.1.617.2	16466	C	T
Alpha_B.1.1.7, Delta_B.1.617.2, Gamma_P.1	Delta_B.1.617.2	21618	C	G
Alpha_B.1.1.7, Delta_B.1.617.2, Gamma_P.1	Delta_B.1.617.2	21987	G	A
Alpha_B.1.1.7, Delta_B.1.617.2, Gamma_P.1	Delta_B.1.617.2	22028	GAGTTCA	G
Alpha_B.1.1.7, Delta_B.1.617.2, Gamma_P.1	Delta_B.1.617.2	22917	T	G
Alpha_B.1.1.7, Delta_B.1.617.2, Gamma_P.1	Delta_B.1.617.2	22995	C	A
Alpha_B.1.1.7, Delta_B.1.617.2, Gamma_P.1	Delta_B.1.617.2	23604	C	G
Alpha_B.1.1.7, Delta_B.1.617.2, Gamma_P.1	Delta_B.1.617.2	24410	G	A
Alpha_B.1.1.7, Delta_B.1.617.2, Gamma_P.1	Delta_B.1.617.2	25469	C	T
Alpha_B.1.1.7, Delta_B.1.617.2, Gamma_P.1	Delta_B.1.617.2	26767	T	C
Alpha_B.1.1.7, Delta_B.1.617.2, Gamma_P.1	Delta_B.1.617.2	27638	T	C
Alpha_B.1.1.7, Delta_B.1.617.2, Gamma_P.1	Delta_B.1.617.2	27752	C	T
Alpha_B.1.1.7, Delta_B.1.617.2, Gamma_P.1	Delta_B.1.617.2	28247	AGATTTC	A
Alpha_B.1.1.7, Delta_B.1.617.2, Gamma_P.1	Delta_B.1.617.2	28461	A	G
Alpha_B.1.1.7, Delta_B.1.617.2, Gamma_P.1	Delta_B.1.617.2	28881	G	T
Alpha_B.1.1.7, Delta_B.1.617.2, Gamma_P.1	Delta_B.1.617.2	29402	G	T
Alpha_B.1.1.7, Delta_B.1.617.2, Gamma_P.1	Delta_B.1.617.2	29742	G	T
Alpha_B.1.1.7, Delta_B.1.617.2, Gamma_P.1	Gamma_P.1	733	T	C
Alpha_B.1.1.7, Delta_B.1.617.2, Gamma_P.1	Gamma_P.1	2749	C	T
Alpha_B.1.1.7, Delta_B.1.617.2, Gamma_P.1	Gamma_P.1	3828	C	T
Alpha_B.1.1.7, Delta_B.1.617.2, Gamma_P.1	Gamma_P.1	5648	A	C
Alpha_B.1.1.7, Delta_B.1.617.2, Gamma_P.1	Gamma_P.1	6319	A	G
Alpha_B.1.1.7, Delta_B.1.617.2, Gamma_P.1	Gamma_P.1	6613	A	G
Alpha_B.1.1.7, Delta_B.1.617.2, Gamma_P.1	Gamma_P.1	12778	C	T
Alpha_B.1.1.7, Delta_B.1.617.2, Gamma_P.1	Gamma_P.1	13860	C	T
Alpha_B.1.1.7, Delta_B.1.617.2, Gamma_P.1	Gamma_P.1	17259	G	T
Alpha_B.1.1.7, Delta_B.1.617.2, Gamma_P.1	Gamma_P.1	21614	C	T
Alpha_B.1.1.7, Delta_B.1.617.2, Gamma_P.1	Gamma_P.1	21621	C	A
Alpha_B.1.1.7, Delta_B.1.617.2, Gamma_P.1	Gamma_P.1	21638	C	T
Alpha_B.1.1.7, Delta_B.1.617.2, Gamma_P.1	Gamma_P.1	21974	G	T
Alpha_B.1.1.7, Delta_B.1.617.2, Gamma_P.1	Gamma_P.1	22132	G	T
Alpha_B.1.1.7, Delta_B.1.617.2, Gamma_P.1	Gamma_P.1	22812	A	C
Alpha_B.1.1.7, Delta_B.1.617.2, Gamma_P.1	Gamma_P.1	23012	G	A
Alpha_B.1.1.7, Delta_B.1.617.2, Gamma_P.1	Gamma_P.1	23525	C	T
Alpha_B.1.1.7, Delta_B.1.617.2, Gamma_P.1	Gamma_P.1	24642	C	T
Alpha_B.1.1.7, Delta_B.1.617.2, Gamma_P.1	Gamma_P.1	25088	G	T
Alpha_B.1.1.7, Delta_B.1.617.2, Gamma_P.1	Gamma_P.1	26149	T	C
Alpha_B.1.1.7, Delta_B.1.617.2, Gamma_P.1	Gamma_P.1	28167	G	A
Alpha_B.1.1.7, Delta_B.1.617.2, Gamma_P.1	Gamma_P.1	28262	G	GAACA
Alpha_B.1.1.7, Delta_B.1.617.2, Gamma_P.1	Gamma_P.1	28512	C	G
Alpha_B.1.1.7, Delta_B.1.617.2, Gamma_P.1	Gamma_P.1	28877	A	T
Alpha_B.1.1.7, Delta_B.1.617.2, Gamma_P.1	Gamma_P.1	28878	G	C
Alpha_B.1.1.7, Delta_B.1.617.2, Gamma_P.1	Gamma_P.1	29834	T	A
Alpha_B.1.1.7, Omicron_BA.1	Alpha_B.1.1.7	913	C	T
Alpha_B.1.1.7, Omicron_BA.1	Alpha_B.1.1.7	3267	C	T
Alpha_B.1.1.7, Omicron_BA.1	Alpha_B.1.1.7	5388	C	A
Alpha_B.1.1.7, Omicron_BA.1	Alpha_B.1.1.7	5986	C	T
Alpha_B.1.1.7, Omicron_BA.1	Alpha_B.1.1.7	6954	T	C
Alpha_B.1.1.7, Omicron_BA.1	Alpha_B.1.1.7	11287	GTCTGGTTTT	G
Alpha_B.1.1.7, Omicron_BA.1	Alpha_B.1.1.7	11296	T	G
Alpha_B.1.1.7, Omicron_BA.1	Alpha_B.1.1.7	14676	C	T
Alpha_B.1.1.7, Omicron_BA.1	Alpha_B.1.1.7	15279	C	T
Alpha_B.1.1.7, Omicron_BA.1	Alpha_B.1.1.7	16176	T	C
Alpha_B.1.1.7, Omicron_BA.1	Alpha_B.1.1.7	21990	TTTA	T
Alpha_B.1.1.7, Omicron_BA.1	Alpha_B.1.1.7	23271	C	A
Alpha_B.1.1.7, Omicron_BA.1	Alpha_B.1.1.7	23709	C	T
Alpha_B.1.1.7, Omicron_BA.1	Alpha_B.1.1.7	24506	T	G
Alpha_B.1.1.7, Omicron_BA.1	Alpha_B.1.1.7	24914	G	C
Alpha_B.1.1.7, Omicron_BA.1	Alpha_B.1.1.7	27972	C	T
Alpha_B.1.1.7, Omicron_BA.1	Alpha_B.1.1.7	28048	G	T
Alpha_B.1.1.7, Omicron_BA.1	Alpha_B.1.1.7	28111	A	G
Alpha_B.1.1.7, Omicron_BA.1	Alpha_B.1.1.7	28270	TA	T
Alpha_B.1.1.7, Omicron_BA.1	Alpha_B.1.1.7	28280	G	C
Alpha_B.1.1.7, Omicron_BA.1	Alpha_B.1.1.7	28281	A	T
Alpha_B.1.1.7, Omicron_BA.1	Alpha_B.1.1.7	28282	T	A
Alpha_B.1.1.7, Omicron_BA.1	Alpha_B.1.1.7	28977	C	T
Alpha_B.1.1.7, Omicron_BA.1	Omicron_BA.1	2832	A	G
Alpha_B.1.1.7, Omicron_BA.1	Omicron_BA.1	5386	T	G
Alpha_B.1.1.7, Omicron_BA.1	Omicron_BA.1	6512	AGTT	A
Alpha_B.1.1.7, Omicron_BA.1	Omicron_BA.1	6513	G	A
Alpha_B.1.1.7, Omicron_BA.1	Omicron_BA.1	8393	G	A
Alpha_B.1.1.7, Omicron_BA.1	Omicron_BA.1	10029	C	T
Alpha_B.1.1.7, Omicron_BA.1	Omicron_BA.1	10449	C	A
Alpha_B.1.1.7, Omicron_BA.1	Omicron_BA.1	11282	AGTTTGTCTG	A
Alpha_B.1.1.7, Omicron_BA.1	Omicron_BA.1	11537	A	G
Alpha_B.1.1.7, Omicron_BA.1	Omicron_BA.1	13195	T	C
Alpha_B.1.1.7, Omicron_BA.1	Omicron_BA.1	15240	C	T
Alpha_B.1.1.7, Omicron_BA.1	Omicron_BA.1	18163	A	G
Alpha_B.1.1.7, Omicron_BA.1	Omicron_BA.1	21762	C	T
Alpha_B.1.1.7, Omicron_BA.1	Omicron_BA.1	21846	C	T
Alpha_B.1.1.7, Omicron_BA.1	Omicron_BA.1	21986	GGTGTTTATT	G
Alpha_B.1.1.7, Omicron_BA.1	Omicron_BA.1	21987	GTGTTTATT	G
Alpha_B.1.1.7, Omicron_BA.1	Omicron_BA.1	22193	AATT	A
Alpha_B.1.1.7, Omicron_BA.1	Omicron_BA.1	22194	ATT	A
Alpha_B.1.1.7, Omicron_BA.1	Omicron_BA.1	22578	G	A
Alpha_B.1.1.7, Omicron_BA.1	Omicron_BA.1	22673	T	C
Alpha_B.1.1.7, Omicron_BA.1	Omicron_BA.1	22674	C	T
Alpha_B.1.1.7, Omicron_BA.1	Omicron_BA.1	22679	T	C
Alpha_B.1.1.7, Omicron_BA.1	Omicron_BA.1	22686	C	T
Alpha_B.1.1.7, Omicron_BA.1	Omicron_BA.1	22813	G	T
Alpha_B.1.1.7, Omicron_BA.1	Omicron_BA.1	22882	T	G
Alpha_B.1.1.7, Omicron_BA.1	Omicron_BA.1	22898	G	A
Alpha_B.1.1.7, Omicron_BA.1	Omicron_BA.1	22992	G	A
Alpha_B.1.1.7, Omicron_BA.1	Omicron_BA.1	22995	C	A
Alpha_B.1.1.7, Omicron_BA.1	Omicron_BA.1	23013	A	C
Alpha_B.1.1.7, Omicron_BA.1	Omicron_BA.1	23040	A	G
Alpha_B.1.1.7, Omicron_BA.1	Omicron_BA.1	23048	G	A
Alpha_B.1.1.7, Omicron_BA.1	Omicron_BA.1	23055	A	G
Alpha_B.1.1.7, Omicron_BA.1	Omicron_BA.1	23075	T	C
Alpha_B.1.1.7, Omicron_BA.1	Omicron_BA.1	23202	C	A
Alpha_B.1.1.7, Omicron_BA.1	Omicron_BA.1	23525	C	T
Alpha_B.1.1.7, Omicron_BA.1	Omicron_BA.1	23599	T	G
Alpha_B.1.1.7, Omicron_BA.1	Omicron_BA.1	23854	C	A
Alpha_B.1.1.7, Omicron_BA.1	Omicron_BA.1	23948	G	T
Alpha_B.1.1.7, Omicron_BA.1	Omicron_BA.1	24130	C	A
Alpha_B.1.1.7, Omicron_BA.1	Omicron_BA.1	24424	A	T
Alpha_B.1.1.7, Omicron_BA.1	Omicron_BA.1	24469	T	A
Alpha_B.1.1.7, Omicron_BA.1	Omicron_BA.1	24503	C	T
Alpha_B.1.1.7, Omicron_BA.1	Omicron_BA.1	25000	C	T
Alpha_B.1.1.7, Omicron_BA.1	Omicron_BA.1	25584	C	T
Alpha_B.1.1.7, Omicron_BA.1	Omicron_BA.1	26270	C	T
Alpha_B.1.1.7, Omicron_BA.1	Omicron_BA.1	26530	A	G
Alpha_B.1.1.7, Omicron_BA.1	Omicron_BA.1	26577	C	G
Alpha_B.1.1.7, Omicron_BA.1	Omicron_BA.1	26709	G	A
Alpha_B.1.1.7, Omicron_BA.1	Omicron_BA.1	27259	A	C
Alpha_B.1.1.7, Omicron_BA.1	Omicron_BA.1	27807	C	T
Alpha_B.1.1.7, Omicron_BA.1	Omicron_BA.1	28271	A	T
Alpha_B.1.1.7, Omicron_BA.1	Omicron_BA.1	28311	C	T
Alpha_B.1.1.7, Omicron_BA.1	Omicron_BA.1	28361	GGAGAACGCA	G
Alpha_B.1.1.7, Omicron_BA.1	Omicron_BA.1	28362	GAGAACGCA	G
B.1.617.3, Omicron_BA.1	B.1.617.3	210	G	T
B.1.617.3, Omicron_BA.1	B.1.617.3	835	C	T
B.1.617.3, Omicron_BA.1	B.1.617.3	7296	C	T
B.1.617.3, Omicron_BA.1	B.1.617.3	8208	C	T
B.1.617.3, Omicron_BA.1	B.1.617.3	10634	G	T
B.1.617.3, Omicron_BA.1	B.1.617.3	11322	C	T
B.1.617.3, Omicron_BA.1	B.1.617.3	16293	C	T
B.1.617.3, Omicron_BA.1	B.1.617.3	21618	C	G
B.1.617.3, Omicron_BA.1	B.1.617.3	22917	T	G
B.1.617.3, Omicron_BA.1	B.1.617.3	23012	G	C
B.1.617.3, Omicron_BA.1	B.1.617.3	23604	C	G
B.1.617.3, Omicron_BA.1	B.1.617.3	24410	G	A
B.1.617.3, Omicron_BA.1	B.1.617.3	25517	CT	C
B.1.617.3, Omicron_BA.1	B.1.617.3	27384	T	C
B.1.617.3, Omicron_BA.1	B.1.617.3	27638	T	C
B.1.617.3, Omicron_BA.1	B.1.617.3	27970	C	T
B.1.617.3, Omicron_BA.1	B.1.617.3	28270	TA	T
B.1.617.3, Omicron_BA.1	B.1.617.3	28472	C	T
B.1.617.3, Omicron_BA.1	B.1.617.3	28881	G	T
B.1.617.3, Omicron_BA.1	B.1.617.3	29402	G	T
B.1.617.3, Omicron_BA.1	B.1.617.3	29742	G	T
B.1.617.3, Omicron_BA.1	Omicron_BA.1	2832	A	G
B.1.617.3, Omicron_BA.1	Omicron_BA.1	5386	T	G
B.1.617.3, Omicron_BA.1	Omicron_BA.1	6512	AGTT	A
B.1.617.3, Omicron_BA.1	Omicron_BA.1	6513	G	A
B.1.617.3, Omicron_BA.1	Omicron_BA.1	8393	G	A
B.1.617.3, Omicron_BA.1	Omicron_BA.1	10029	C	T
B.1.617.3, Omicron_BA.1	Omicron_BA.1	10449	C	A
B.1.617.3, Omicron_BA.1	Omicron_BA.1	11282	AGTTTGTCTG	A
B.1.617.3, Omicron_BA.1	Omicron_BA.1	11537	A	G
B.1.617.3, Omicron_BA.1	Omicron_BA.1	13195	T	C
B.1.617.3, Omicron_BA.1	Omicron_BA.1	15240	C	T
B.1.617.3, Omicron_BA.1	Omicron_BA.1	18163	A	G
B.1.617.3, Omicron_BA.1	Omicron_BA.1	21762	C	T
B.1.617.3, Omicron_BA.1	Omicron_BA.1	21764	ATACATG	A
B.1.617.3, Omicron_BA.1	Omicron_BA.1	21765	TACATG	T
B.1.617.3, Omicron_BA.1	Omicron_BA.1	21846	C	T
B.1.617.3, Omicron_BA.1	Omicron_BA.1	21986	GGTGTTTATT	G
B.1.617.3, Omicron_BA.1	Omicron_BA.1	21987	GTGTTTATT	G
B.1.617.3, Omicron_BA.1	Omicron_BA.1	22193	AATT	A
B.1.617.3, Omicron_BA.1	Omicron_BA.1	22194	ATT	A
B.1.617.3, Omicron_BA.1	Omicron_BA.1	22578	G	A
B.1.617.3, Omicron_BA.1	Omicron_BA.1	22673	T	C
B.1.617.3, Omicron_BA.1	Omicron_BA.1	22674	C	T
B.1.617.3, Omicron_BA.1	Omicron_BA.1	22679	T	C
B.1.617.3, Omicron_BA.1	Omicron_BA.1	22686	C	T
B.1.617.3, Omicron_BA.1	Omicron_BA.1	22813	G	T
B.1.617.3, Omicron_BA.1	Omicron_BA.1	22882	T	G
B.1.617.3, Omicron_BA.1	Omicron_BA.1	22898	G	A
B.1.617.3, Omicron_BA.1	Omicron_BA.1	22992	G	A
B.1.617.3, Omicron_BA.1	Omicron_BA.1	22995	C	A
B.1.617.3, Omicron_BA.1	Omicron_BA.1	23013	A	C
B.1.617.3, Omicron_BA.1	Omicron_BA.1	23040	A	G
B.1.617.3, Omicron_BA.1	Omicron_BA.1	23048	G	A
B.1.617.3, Omicron_BA.1	Omicron_BA.1	23055	A	G
B.1.617.3, Omicron_BA.1	Omicron_BA.1	23063	A	T
B.1.617.3, Omicron_BA.1	Omicron_BA.1	23075	T	C
B.1.617.3, Omicron_BA.1	Omicron_BA.1	23202	C	A
B.1.617.3, Omicron_BA.1	Omicron_BA.1	23525	C	T
B.1.617.3, Omicron_BA.1	Omicron_BA.1	23599	T	G
B.1.617.3, Omicron_BA.1	Omicron_BA.1	23604	C	A
B.1.617.3, Omicron_BA.1	Omicron_BA.1	23854	C	A
B.1.617.3, Omicron_BA.1	Omicron_BA.1	23948	G	T
B.1.617.3, Omicron_BA.1	Omicron_BA.1	24130	C	A
B.1.617.3, Omicron_BA.1	Omicron_BA.1	24424	A	T
B.1.617.3, Omicron_BA.1	Omicron_BA.1	24469	T	A
B.1.617.3, Omicron_BA.1	Omicron_BA.1	24503	C	T
B.1.617.3, Omicron_BA.1	Omicron_BA.1	25000	C	T
B.1.617.3, Omicron_BA.1	Omicron_BA.1	25584	C	T
B.1.617.3, Omicron_BA.1	Omicron_BA.1	26270	C	T
B.1.617.3, Omicron_BA.1	Omicron_BA.1	26530	A	G
B.1.617.3, Omicron_BA.1	Omicron_BA.1	26577	C	G
B.1.617.3, Omicron_BA.1	Omicron_BA.1	26709	G	A
B.1.617.3, Omicron_BA.1	Omicron_BA.1	27259	A	C
B.1.617.3, Omicron_BA.1	Omicron_BA.1	27807	C	T
B.1.617.3, Omicron_BA.1	Omicron_BA.1	28271	A	T
B.1.617.3, Omicron_BA.1	Omicron_BA.1	28311	C	T
B.1.617.3, Omicron_BA.1	Omicron_BA.1	28361	GGAGAACGCA	G
B.1.617.3, Omicron_BA.1	Omicron_BA.1	28362	GAGAACGCA	G
B.1.617.3, Omicron_BA.1	Omicron_BA.1	28881	G	A
B.1.617.3, Omicron_BA.1	Omicron_BA.1	28882	G	A
B.1.617.3, Omicron_BA.1	Omicron_BA.1	28883	G	C
Omicron_BA.1, Omicron_BA.4	Omicron_BA.1	2832	A	G
Omicron_BA.1, Omicron_BA.4	Omicron_BA.1	5386	T	G
Omicron_BA.1, Omicron_BA.4	Omicron_BA.1	6512	AGTT	A
Omicron_BA.1, Omicron_BA.4	Omicron_BA.1	6513	G	A
Omicron_BA.1, Omicron_BA.4	Omicron_BA.1	8393	G	A
Omicron_BA.1, Omicron_BA.4	Omicron_BA.1	11282	AGTTTGTCTG	A
Omicron_BA.1, Omicron_BA.4	Omicron_BA.1	11537	A	G
Omicron_BA.1, Omicron_BA.4	Omicron_BA.1	13195	T	C
Omicron_BA.1, Omicron_BA.4	Omicron_BA.1	15240	C	T
Omicron_BA.1, Omicron_BA.4	Omicron_BA.1	21762	C	T
Omicron_BA.1, Omicron_BA.4	Omicron_BA.1	21846	C	T
Omicron_BA.1, Omicron_BA.4	Omicron_BA.1	21986	GGTGTTTATT	G
Omicron_BA.1, Omicron_BA.4	Omicron_BA.1	21987	GTGTTTATT	G
Omicron_BA.1, Omicron_BA.4	Omicron_BA.1	22193	AATT	A
Omicron_BA.1, Omicron_BA.4	Omicron_BA.1	22194	ATT	A
Omicron_BA.1, Omicron_BA.4	Omicron_BA.1	22673	T	C
Omicron_BA.1, Omicron_BA.4	Omicron_BA.1	22898	G	A
Omicron_BA.1, Omicron_BA.4	Omicron_BA.1	23040	A	G
Omicron_BA.1, Omicron_BA.4	Omicron_BA.1	23048	G	A
Omicron_BA.1, Omicron_BA.4	Omicron_BA.1	23202	C	A
Omicron_BA.1, Omicron_BA.4	Omicron_BA.1	24130	C	A
Omicron_BA.1, Omicron_BA.4	Omicron_BA.1	24503	C	T
Omicron_BA.1, Omicron_BA.4	Omicron_BA.1	26530	A	G
Omicron_BA.1, Omicron_BA.4	Omicron_BA.4	44	C	T
Omicron_BA.1, Omicron_BA.4	Omicron_BA.4	670	T	G
Omicron_BA.1, Omicron_BA.4	Omicron_BA.4	685	AAAGTCATTT	A
Omicron_BA.1, Omicron_BA.4	Omicron_BA.4	2790	C	T
Omicron_BA.1, Omicron_BA.4	Omicron_BA.4	4184	G	A
Omicron_BA.1, Omicron_BA.4	Omicron_BA.4	4321	C	T
Omicron_BA.1, Omicron_BA.4	Omicron_BA.4	9344	C	T
Omicron_BA.1, Omicron_BA.4	Omicron_BA.4	9424	A	G
Omicron_BA.1, Omicron_BA.4	Omicron_BA.4	9534	C	T
Omicron_BA.1, Omicron_BA.4	Omicron_BA.4	10198	C	T
Omicron_BA.1, Omicron_BA.4	Omicron_BA.4	10447	G	A
Omicron_BA.1, Omicron_BA.4	Omicron_BA.4	11287	GTCTGGTTTT	G
Omicron_BA.1, Omicron_BA.4	Omicron_BA.4	12160	G	A
Omicron_BA.1, Omicron_BA.4	Omicron_BA.4	12880	C	T
Omicron_BA.1, Omicron_BA.4	Omicron_BA.4	15714	C	T
Omicron_BA.1, Omicron_BA.4	Omicron_BA.4	17410	C	T
Omicron_BA.1, Omicron_BA.4	Omicron_BA.4	19955	C	T
Omicron_BA.1, Omicron_BA.4	Omicron_BA.4	20055	A	G
Omicron_BA.1, Omicron_BA.4	Omicron_BA.4	21618	C	T
Omicron_BA.1, Omicron_BA.4	Omicron_BA.4	21632	TTACCCCCTG	T
Omicron_BA.1, Omicron_BA.4	Omicron_BA.4	21987	G	A
Omicron_BA.1, Omicron_BA.4	Omicron_BA.4	22200	T	G
Omicron_BA.1, Omicron_BA.4	Omicron_BA.4	22688	A	G
Omicron_BA.1, Omicron_BA.4	Omicron_BA.4	22775	G	A
Omicron_BA.1, Omicron_BA.4	Omicron_BA.4	22786	A	C
Omicron_BA.1, Omicron_BA.4	Omicron_BA.4	22917	T	G
Omicron_BA.1, Omicron_BA.4	Omicron_BA.4	23018	T	G
Omicron_BA.1, Omicron_BA.4	Omicron_BA.4	26060	C	T
Omicron_BA.1, Omicron_BA.4	Omicron_BA.4	26858	C	T
Omicron_BA.1, Omicron_BA.4	Omicron_BA.4	27382	G	C
Omicron_BA.1, Omicron_BA.4	Omicron_BA.4	27383	A	T
Omicron_BA.1, Omicron_BA.4	Omicron_BA.4	27384	T	C
Omicron_BA.1, Omicron_BA.4	Omicron_BA.4	27788	G	T
Omicron_BA.1, Omicron_BA.4	Omicron_BA.4	28724	C	T
Omicron_BA.1, Omicron_BA.4	Omicron_BA.4	29510	A	C
AV.1, Delta_B.1.617.2	AV.1	313	C	T
AV.1, Delta_B.1.617.2	AV.1	772	T	C
AV.1, Delta_B.1.617.2	AV.1	1820	G	A
AV.1, Delta_B.1.617.2	AV.1	2037	C	T
AV.1, Delta_B.1.617.2	AV.1	3743	C	T
AV.1, Delta_B.1.617.2	AV.1	7479	A	G
AV.1, Delta_B.1.617.2	AV.1	11287	GTCTGGTTTT	G
AV.1, Delta_B.1.617.2	AV.1	11503	T	C
AV.1, Delta_B.1.617.2	AV.1	14740	T	G
AV.1, Delta_B.1.617.2	AV.1	18395	C	T
AV.1, Delta_B.1.617.2	AV.1	21801	A	G
AV.1, Delta_B.1.617.2	AV.1	21990	TTTA	T
AV.1, Delta_B.1.617.2	AV.1	22687	C	T
AV.1, Delta_B.1.617.2	AV.1	22879	C	G
AV.1, Delta_B.1.617.2	AV.1	23012	G	A
AV.1, Delta_B.1.617.2	AV.1	23604	C	A
AV.1, Delta_B.1.617.2	AV.1	24950	A	G
AV.1, Delta_B.1.617.2	AV.1	24977	G	C
AV.1, Delta_B.1.617.2	AV.1	26157	TGTTA	T
AV.1, Delta_B.1.617.2	AV.1	26709	G	A
AV.1, Delta_B.1.617.2	AV.1	26895	C	T
AV.1, Delta_B.1.617.2	AV.1	27297	C	T
AV.1, Delta_B.1.617.2	AV.1	28270	TAA	T
AV.1, Delta_B.1.617.2	AV.1	28742	A	G
AV.1, Delta_B.1.617.2	AV.1	28744	C	T
AV.1, Delta_B.1.617.2	AV.1	28881	G	A
AV.1, Delta_B.1.617.2	AV.1	28882	G	A
AV.1, Delta_B.1.617.2	AV.1	28883	G	C
AV.1, Delta_B.1.617.2	Delta_B.1.617.2	210	G	T
AV.1, Delta_B.1.617.2	Delta_B.1.617.2	15451	G	A
AV.1, Delta_B.1.617.2	Delta_B.1.617.2	16466	C	T
AV.1, Delta_B.1.617.2	Delta_B.1.617.2	21618	C	G
AV.1, Delta_B.1.617.2	Delta_B.1.617.2	22028	GAGTTCA	G
AV.1, Delta_B.1.617.2	Delta_B.1.617.2	22917	T	G
AV.1, Delta_B.1.617.2	Delta_B.1.617.2	22995	C	A
AV.1, Delta_B.1.617.2	Delta_B.1.617.2	23604	C	G
AV.1, Delta_B.1.617.2	Delta_B.1.617.2	24410	G	A
AV.1, Delta_B.1.617.2	Delta_B.1.617.2	25469	C	T
AV.1, Delta_B.1.617.2	Delta_B.1.617.2	26767	T	C
AV.1, Delta_B.1.617.2	Delta_B.1.617.2	27638	T	C
AV.1, Delta_B.1.617.2	Delta_B.1.617.2	27752	C	T
AV.1, Delta_B.1.617.2	Delta_B.1.617.2	28247	AGATTTC	A
AV.1, Delta_B.1.617.2	Delta_B.1.617.2	28270	TA	T
AV.1, Delta_B.1.617.2	Delta_B.1.617.2	28461	A	G
AV.1, Delta_B.1.617.2	Delta_B.1.617.2	28881	G	T
AV.1, Delta_B.1.617.2	Delta_B.1.617.2	29402	G	T
AV.1, Delta_B.1.617.2	Delta_B.1.617.2	29742	G	T
Alpha_B.1.1.7, Epsilon_B.1.427_429, Iota_B.1.526	Alpha_B.1.1.7	913	C	T
Alpha_B.1.1.7, Epsilon_B.1.427_429, Iota_B.1.526	Alpha_B.1.1.7	3267	C	T
Alpha_B.1.1.7, Epsilon_B.1.427_429, Iota_B.1.526	Alpha_B.1.1.7	5388	C	A
Alpha_B.1.1.7, Epsilon_B.1.427_429, Iota_B.1.526	Alpha_B.1.1.7	5986	C	T
Alpha_B.1.1.7, Epsilon_B.1.427_429, Iota_B.1.526	Alpha_B.1.1.7	6954	T	C
Alpha_B.1.1.7, Epsilon_B.1.427_429, Iota_B.1.526	Alpha_B.1.1.7	11296	T	G
Alpha_B.1.1.7, Epsilon_B.1.427_429, Iota_B.1.526	Alpha_B.1.1.7	14676	C	T
Alpha_B.1.1.7, Epsilon_B.1.427_429, Iota_B.1.526	Alpha_B.1.1.7	15279	C	T
Alpha_B.1.1.7, Epsilon_B.1.427_429, Iota_B.1.526	Alpha_B.1.1.7	16176	T	C
Alpha_B.1.1.7, Epsilon_B.1.427_429, Iota_B.1.526	Alpha_B.1.1.7	21764	ATACATG	A
Alpha_B.1.1.7, Epsilon_B.1.427_429, Iota_B.1.526	Alpha_B.1.1.7	21990	TTTA	T
Alpha_B.1.1.7, Epsilon_B.1.427_429, Iota_B.1.526	Alpha_B.1.1.7	21993	ATT	A
Alpha_B.1.1.7, Epsilon_B.1.427_429, Iota_B.1.526	Alpha_B.1.1.7	23063	A	T
Alpha_B.1.1.7, Epsilon_B.1.427_429, Iota_B.1.526	Alpha_B.1.1.7	23271	C	A
Alpha_B.1.1.7, Epsilon_B.1.427_429, Iota_B.1.526	Alpha_B.1.1.7	23604	C	A
Alpha_B.1.1.7, Epsilon_B.1.427_429, Iota_B.1.526	Alpha_B.1.1.7	23709	C	T
Alpha_B.1.1.7, Epsilon_B.1.427_429, Iota_B.1.526	Alpha_B.1.1.7	24506	T	G
Alpha_B.1.1.7, Epsilon_B.1.427_429, Iota_B.1.526	Alpha_B.1.1.7	24914	G	C
Alpha_B.1.1.7, Epsilon_B.1.427_429, Iota_B.1.526	Alpha_B.1.1.7	27972	C	T
Alpha_B.1.1.7, Epsilon_B.1.427_429, Iota_B.1.526	Alpha_B.1.1.7	28048	G	T
Alpha_B.1.1.7, Epsilon_B.1.427_429, Iota_B.1.526	Alpha_B.1.1.7	28111	A	G
Alpha_B.1.1.7, Epsilon_B.1.427_429, Iota_B.1.526	Alpha_B.1.1.7	28280	G	C
Alpha_B.1.1.7, Epsilon_B.1.427_429, Iota_B.1.526	Alpha_B.1.1.7	28281	A	T
Alpha_B.1.1.7, Epsilon_B.1.427_429, Iota_B.1.526	Alpha_B.1.1.7	28282	T	A
Alpha_B.1.1.7, Epsilon_B.1.427_429, Iota_B.1.526	Alpha_B.1.1.7	28881	G	A
Alpha_B.1.1.7, Epsilon_B.1.427_429, Iota_B.1.526	Alpha_B.1.1.7	28882	G	A
Alpha_B.1.1.7, Epsilon_B.1.427_429, Iota_B.1.526	Alpha_B.1.1.7	28883	G	C
Alpha_B.1.1.7, Epsilon_B.1.427_429, Iota_B.1.526	Alpha_B.1.1.7	28977	C	T
Alpha_B.1.1.7, Epsilon_B.1.427_429, Iota_B.1.526	Epsilon_B.1.427_429	17014	G	T
Alpha_B.1.1.7, Epsilon_B.1.427_429, Iota_B.1.526	Epsilon_B.1.427_429	21600	G	T
Alpha_B.1.1.7, Epsilon_B.1.427_429, Iota_B.1.526	Epsilon_B.1.427_429	22018	G	T
Alpha_B.1.1.7, Epsilon_B.1.427_429, Iota_B.1.526	Epsilon_B.1.427_429	22917	T	G
Alpha_B.1.1.7, Epsilon_B.1.427_429, Iota_B.1.526	Epsilon_B.1.427_429	26681	C	T
Alpha_B.1.1.7, Epsilon_B.1.427_429, Iota_B.1.526	Epsilon_B.1.427_429	28272	A	T
Alpha_B.1.1.7, Epsilon_B.1.427_429, Iota_B.1.526	Epsilon_B.1.427_429	28887	C	T
Alpha_B.1.1.7, Epsilon_B.1.427_429, Iota_B.1.526	Epsilon_B.1.427_429	29362	C	T
Alpha_B.1.1.7, Epsilon_B.1.427_429, Iota_B.1.526	Iota_B.1.526	9867	T	C
Alpha_B.1.1.7, Epsilon_B.1.427_429, Iota_B.1.526	Iota_B.1.526	16500	A	C
Alpha_B.1.1.7, Epsilon_B.1.427_429, Iota_B.1.526	Iota_B.1.526	20262	A	G
Alpha_B.1.1.7, Epsilon_B.1.427_429, Iota_B.1.526	Iota_B.1.526	21575	C	T
Alpha_B.1.1.7, Epsilon_B.1.427_429, Iota_B.1.526	Iota_B.1.526	21846	C	T
Alpha_B.1.1.7, Epsilon_B.1.427_429, Iota_B.1.526	Iota_B.1.526	22320	A	G
Alpha_B.1.1.7, Epsilon_B.1.427_429, Iota_B.1.526	Iota_B.1.526	25517	C	T
Alpha_B.1.1.7, Epsilon_B.1.427_429, Iota_B.1.526	Iota_B.1.526	27925	C	T
Alpha_B.1.1.7, B.1.1.318	Alpha_B.1.1.7	913	C	T
Alpha_B.1.1.7, B.1.1.318	Alpha_B.1.1.7	3267	C	T
Alpha_B.1.1.7, B.1.1.318	Alpha_B.1.1.7	5388	C	A
Alpha_B.1.1.7, B.1.1.318	Alpha_B.1.1.7	5986	C	T
Alpha_B.1.1.7, B.1.1.318	Alpha_B.1.1.7	6954	T	C
Alpha_B.1.1.7, B.1.1.318	Alpha_B.1.1.7	14676	C	T
Alpha_B.1.1.7, B.1.1.318	Alpha_B.1.1.7	15279	C	T
Alpha_B.1.1.7, B.1.1.318	Alpha_B.1.1.7	16176	T	C
Alpha_B.1.1.7, B.1.1.318	Alpha_B.1.1.7	21764	ATACATG	A
Alpha_B.1.1.7, B.1.1.318	Alpha_B.1.1.7	23063	A	T
Alpha_B.1.1.7, B.1.1.318	Alpha_B.1.1.7	23271	C	A
Alpha_B.1.1.7, B.1.1.318	Alpha_B.1.1.7	23709	C	T
Alpha_B.1.1.7, B.1.1.318	Alpha_B.1.1.7	24506	T	G
Alpha_B.1.1.7, B.1.1.318	Alpha_B.1.1.7	24914	G	C
Alpha_B.1.1.7, B.1.1.318	Alpha_B.1.1.7	27972	C	T
Alpha_B.1.1.7, B.1.1.318	Alpha_B.1.1.7	28048	G	T
Alpha_B.1.1.7, B.1.1.318	Alpha_B.1.1.7	28111	A	G
Alpha_B.1.1.7, B.1.1.318	Alpha_B.1.1.7	28270	TA	T
Alpha_B.1.1.7, B.1.1.318	Alpha_B.1.1.7	28280	G	C
Alpha_B.1.1.7, B.1.1.318	Alpha_B.1.1.7	28281	A	T
Alpha_B.1.1.7, B.1.1.318	Alpha_B.1.1.7	28282	T	A
Alpha_B.1.1.7, B.1.1.318	Alpha_B.1.1.7	28977	C	T
Alpha_B.1.1.7, B.1.1.318	B.1.1.318	3852	A	T
Alpha_B.1.1.7, B.1.1.318	B.1.1.318	3961	C	T
Alpha_B.1.1.7, B.1.1.318	B.1.1.318	7798	G	T
Alpha_B.1.1.7, B.1.1.318	B.1.1.318	9072	C	T
Alpha_B.1.1.7, B.1.1.318	B.1.1.318	9891	C	T
Alpha_B.1.1.7, B.1.1.318	B.1.1.318	10116	C	T
Alpha_B.1.1.7, B.1.1.318	B.1.1.318	20578	G	A
Alpha_B.1.1.7, B.1.1.318	B.1.1.318	21846	C	T
Alpha_B.1.1.7, B.1.1.318	B.1.1.318	23012	G	A
Alpha_B.1.1.7, B.1.1.318	B.1.1.318	23287	T	C
Alpha_B.1.1.7, B.1.1.318	B.1.1.318	23948	G	C
Alpha_B.1.1.7, B.1.1.318	B.1.1.318	24382	C	T
Alpha_B.1.1.7, B.1.1.318	B.1.1.318	25276	C	A
Alpha_B.1.1.7, B.1.1.318	B.1.1.318	26767	T	C
Alpha_B.1.1.7, B.1.1.318	B.1.1.318	27886	AAACGAACATGAAATT	A
Alpha_B.1.1.7, B.1.1.318	B.1.1.318	28209	G	T
Alpha_B.1.1.7, B.1.1.318	B.1.1.318	28271	A	G
Alpha_B.1.1.7, B.1.1.318	B.1.1.318	28895	GCTA	G
Alpha_B.1.1.7, B.1.1.318	B.1.1.318	29769	C	T
B.1.617.3, Delta_B.1.617.2, Omicron_BA.3	B.1.617.3	835	C	T
B.1.617.3, Delta_B.1.617.2, Omicron_BA.3	B.1.617.3	7296	C	T
B.1.617.3, Delta_B.1.617.2, Omicron_BA.3	B.1.617.3	8208	C	T
B.1.617.3, Delta_B.1.617.2, Omicron_BA.3	B.1.617.3	10634	G	T
B.1.617.3, Delta_B.1.617.2, Omicron_BA.3	B.1.617.3	11322	C	T
B.1.617.3, Delta_B.1.617.2, Omicron_BA.3	B.1.617.3	16293	C	T
B.1.617.3, Delta_B.1.617.2, Omicron_BA.3	B.1.617.3	23012	G	C
B.1.617.3, Delta_B.1.617.2, Omicron_BA.3	B.1.617.3	25517	CT	C
B.1.617.3, Delta_B.1.617.2, Omicron_BA.3	B.1.617.3	27384	T	C
B.1.617.3, Delta_B.1.617.2, Omicron_BA.3	B.1.617.3	27970	C	T
B.1.617.3, Delta_B.1.617.2, Omicron_BA.3	B.1.617.3	28472	C	T
B.1.617.3, Delta_B.1.617.2, Omicron_BA.3	Delta_B.1.617.2	15451	G	A
B.1.617.3, Delta_B.1.617.2, Omicron_BA.3	Delta_B.1.617.2	16466	C	T
B.1.617.3, Delta_B.1.617.2, Omicron_BA.3	Delta_B.1.617.2	26767	T	C
B.1.617.3, Delta_B.1.617.2, Omicron_BA.3	Delta_B.1.617.2	27752	C	T
B.1.617.3, Delta_B.1.617.2, Omicron_BA.3	Delta_B.1.617.2	28247	AGATTTC	A
B.1.617.3, Delta_B.1.617.2, Omicron_BA.3	Delta_B.1.617.2	28461	A	G
B.1.617.3, Delta_B.1.617.2, Omicron_BA.3	Omicron_BA.3	670	T	G
B.1.617.3, Delta_B.1.617.2, Omicron_BA.3	Omicron_BA.3	832	C	T
B.1.617.3, Delta_B.1.617.2, Omicron_BA.3	Omicron_BA.3	4184	G	A
B.1.617.3, Delta_B.1.617.2, Omicron_BA.3	Omicron_BA.3	4321	C	T
B.1.617.3, Delta_B.1.617.2, Omicron_BA.3	Omicron_BA.3	9534	C	T
B.1.617.3, Delta_B.1.617.2, Omicron_BA.3	Omicron_BA.3	10447	G	A
B.1.617.3, Delta_B.1.617.2, Omicron_BA.3	Omicron_BA.3	10449	C	A
B.1.617.3, Delta_B.1.617.2, Omicron_BA.3	Omicron_BA.3	11235	C	T
B.1.617.3, Delta_B.1.617.2, Omicron_BA.3	Omicron_BA.3	11287	GTCTGGTTTT	G
B.1.617.3, Delta_B.1.617.2, Omicron_BA.3	Omicron_BA.3	12880	C	T
B.1.617.3, Delta_B.1.617.2, Omicron_BA.3	Omicron_BA.3	15714	C	T
B.1.617.3, Delta_B.1.617.2, Omicron_BA.3	Omicron_BA.3	18163	A	G
B.1.617.3, Delta_B.1.617.2, Omicron_BA.3	Omicron_BA.3	21762	C	T
B.1.617.3, Delta_B.1.617.2, Omicron_BA.3	Omicron_BA.3	21764	ATACATG	A
B.1.617.3, Delta_B.1.617.2, Omicron_BA.3	Omicron_BA.3	21986	GGTGTTTATT	G
B.1.617.3, Delta_B.1.617.2, Omicron_BA.3	Omicron_BA.3	21987	GTGTTTATT	G
B.1.617.3, Delta_B.1.617.2, Omicron_BA.3	Omicron_BA.3	22193	AATT	A
B.1.617.3, Delta_B.1.617.2, Omicron_BA.3	Omicron_BA.3	22194	ATT	A
B.1.617.3, Delta_B.1.617.2, Omicron_BA.3	Omicron_BA.3	22578	G	A
B.1.617.3, Delta_B.1.617.2, Omicron_BA.3	Omicron_BA.3	22674	C	T
B.1.617.3, Delta_B.1.617.2, Omicron_BA.3	Omicron_BA.3	22679	T	C
B.1.617.3, Delta_B.1.617.2, Omicron_BA.3	Omicron_BA.3	22686	C	T
B.1.617.3, Delta_B.1.617.2, Omicron_BA.3	Omicron_BA.3	22775	G	A
B.1.617.3, Delta_B.1.617.2, Omicron_BA.3	Omicron_BA.3	22813	G	T
B.1.617.3, Delta_B.1.617.2, Omicron_BA.3	Omicron_BA.3	22882	T	G
B.1.617.3, Delta_B.1.617.2, Omicron_BA.3	Omicron_BA.3	22898	G	A
B.1.617.3, Delta_B.1.617.2, Omicron_BA.3	Omicron_BA.3	22992	G	A
B.1.617.3, Delta_B.1.617.2, Omicron_BA.3	Omicron_BA.3	23013	A	C
B.1.617.3, Delta_B.1.617.2, Omicron_BA.3	Omicron_BA.3	23040	A	G
B.1.617.3, Delta_B.1.617.2, Omicron_BA.3	Omicron_BA.3	23055	A	G
B.1.617.3, Delta_B.1.617.2, Omicron_BA.3	Omicron_BA.3	23063	A	T
B.1.617.3, Delta_B.1.617.2, Omicron_BA.3	Omicron_BA.3	23075	T	C
B.1.617.3, Delta_B.1.617.2, Omicron_BA.3	Omicron_BA.3	23525	C	T
B.1.617.3, Delta_B.1.617.2, Omicron_BA.3	Omicron_BA.3	23599	T	G
B.1.617.3, Delta_B.1.617.2, Omicron_BA.3	Omicron_BA.3	23604	C	A
B.1.617.3, Delta_B.1.617.2, Omicron_BA.3	Omicron_BA.3	23854	C	A
B.1.617.3, Delta_B.1.617.2, Omicron_BA.3	Omicron_BA.3	23948	G	T
B.1.617.3, Delta_B.1.617.2, Omicron_BA.3	Omicron_BA.3	24424	A	T
B.1.617.3, Delta_B.1.617.2, Omicron_BA.3	Omicron_BA.3	24469	T	A
B.1.617.3, Delta_B.1.617.2, Omicron_BA.3	Omicron_BA.3	26060	C	T
B.1.617.3, Delta_B.1.617.2, Omicron_BA.3	Omicron_BA.3	26270	C	T
B.1.617.3, Delta_B.1.617.2, Omicron_BA.3	Omicron_BA.3	26577	C	G
B.1.617.3, Delta_B.1.617.2, Omicron_BA.3	Omicron_BA.3	26709	G	A
B.1.617.3, Delta_B.1.617.2, Omicron_BA.3	Omicron_BA.3	26858	C	T
B.1.617.3, Delta_B.1.617.2, Omicron_BA.3	Omicron_BA.3	27259	A	C
B.1.617.3, Delta_B.1.617.2, Omicron_BA.3	Omicron_BA.3	27807	C	T
B.1.617.3, Delta_B.1.617.2, Omicron_BA.3	Omicron_BA.3	28271	A	T
B.1.617.3, Delta_B.1.617.2, Omicron_BA.3	Omicron_BA.3	28311	C	T
B.1.617.3, Delta_B.1.617.2, Omicron_BA.3	Omicron_BA.3	28361	GGAGAACGCA	G
B.1.617.3, Delta_B.1.617.2, Omicron_BA.3	Omicron_BA.3	28881	G	A
B.1.617.3, Delta_B.1.617.2, Omicron_BA.3	Omicron_BA.3	28882	G	A
B.1.617.3, Delta_B.1.617.2, Omicron_BA.3	Omicron_BA.3	28883	G	C
B.1.617.3, Delta_B.1.617.2, Omicron_BA.3	Omicron_BA.3	29311	C	T
B.1.617.3, Delta_B.1.617.2, Omicron_BA.3	Omicron_BA.3	29510	A	C
Beta_B.1.351, Delta_B.1.617.2	Beta_B.1.351	174	G	T
Beta_B.1.351, Delta_B.1.617.2	Beta_B.1.351	1059	C	T
Beta_B.1.351, Delta_B.1.617.2	Beta_B.1.351	5230	G	T
Beta_B.1.351, Delta_B.1.617.2	Beta_B.1.351	10323	A	G
Beta_B.1.351, Delta_B.1.617.2	Beta_B.1.351	11287	GTCTGGTTTT	G
Beta_B.1.351, Delta_B.1.617.2	Beta_B.1.351	11296	T	G
Beta_B.1.351, Delta_B.1.617.2	Beta_B.1.351	21801	A	C
Beta_B.1.351, Delta_B.1.617.2	Beta_B.1.351	22206	A	G
Beta_B.1.351, Delta_B.1.617.2	Beta_B.1.351	22280	ACTTTACTTG	A
Beta_B.1.351, Delta_B.1.617.2	Beta_B.1.351	22813	G	T
Beta_B.1.351, Delta_B.1.617.2	Beta_B.1.351	23012	G	A
Beta_B.1.351, Delta_B.1.617.2	Beta_B.1.351	23063	A	T
Beta_B.1.351, Delta_B.1.617.2	Beta_B.1.351	23664	C	T
Beta_B.1.351, Delta_B.1.617.2	Beta_B.1.351	25563	G	T
Beta_B.1.351, Delta_B.1.617.2	Beta_B.1.351	25904	C	T
Beta_B.1.351, Delta_B.1.617.2	Beta_B.1.351	26456	C	T
Beta_B.1.351, Delta_B.1.617.2	Beta_B.1.351	28887	C	T
Beta_B.1.351, Delta_B.1.617.2	Delta_B.1.617.2	210	G	T
Beta_B.1.351, Delta_B.1.617.2	Delta_B.1.617.2	15451	G	A
Beta_B.1.351, Delta_B.1.617.2	Delta_B.1.617.2	16466	C	T
Beta_B.1.351, Delta_B.1.617.2	Delta_B.1.617.2	21618	C	G
Beta_B.1.351, Delta_B.1.617.2	Delta_B.1.617.2	21987	G	A
Beta_B.1.351, Delta_B.1.617.2	Delta_B.1.617.2	22028	GAGTTCA	G
Beta_B.1.351, Delta_B.1.617.2	Delta_B.1.617.2	22917	T	G
Beta_B.1.351, Delta_B.1.617.2	Delta_B.1.617.2	22995	C	A
Beta_B.1.351, Delta_B.1.617.2	Delta_B.1.617.2	23604	C	G
Beta_B.1.351, Delta_B.1.617.2	Delta_B.1.617.2	24410	G	A
Beta_B.1.351, Delta_B.1.617.2	Delta_B.1.617.2	25469	C	T
Beta_B.1.351, Delta_B.1.617.2	Delta_B.1.617.2	26767	T	C
Beta_B.1.351, Delta_B.1.617.2	Delta_B.1.617.2	27638	T	C
Beta_B.1.351, Delta_B.1.617.2	Delta_B.1.617.2	27752	C	T
Beta_B.1.351, Delta_B.1.617.2	Delta_B.1.617.2	28247	AGATTTC	A
Beta_B.1.351, Delta_B.1.617.2	Delta_B.1.617.2	28270	TA	T
Beta_B.1.351, Delta_B.1.617.2	Delta_B.1.617.2	28461	A	G
Beta_B.1.351, Delta_B.1.617.2	Delta_B.1.617.2	28881	G	T
Beta_B.1.351, Delta_B.1.617.2	Delta_B.1.617.2	29402	G	T
Beta_B.1.351, Delta_B.1.617.2	Delta_B.1.617.2	29742	G	T
Omicron_BA.1, Theta_P.3	Omicron_BA.1	2832	A	G
Omicron_BA.1, Theta_P.3	Omicron_BA.1	5386	T	G
Omicron_BA.1, Theta_P.3	Omicron_BA.1	6512	AGTT	A
Omicron_BA.1, Theta_P.3	Omicron_BA.1	6513	G	A
Omicron_BA.1, Theta_P.3	Omicron_BA.1	8393	G	A
Omicron_BA.1, Theta_P.3	Omicron_BA.1	10029	C	T
Omicron_BA.1, Theta_P.3	Omicron_BA.1	10449	C	A
Omicron_BA.1, Theta_P.3	Omicron_BA.1	11282	AGTTTGTCTG	A
Omicron_BA.1, Theta_P.3	Omicron_BA.1	11537	A	G
Omicron_BA.1, Theta_P.3	Omicron_BA.1	13195	T	C
Omicron_BA.1, Theta_P.3	Omicron_BA.1	15240	C	T
Omicron_BA.1, Theta_P.3	Omicron_BA.1	18163	A	G
Omicron_BA.1, Theta_P.3	Omicron_BA.1	21762	C	T
Omicron_BA.1, Theta_P.3	Omicron_BA.1	21764	ATACATG	A
Omicron_BA.1, Theta_P.3	Omicron_BA.1	21765	TACATG	T
Omicron_BA.1, Theta_P.3	Omicron_BA.1	21846	C	T
Omicron_BA.1, Theta_P.3	Omicron_BA.1	22193	AATT	A
Omicron_BA.1, Theta_P.3	Omicron_BA.1	22194	ATT	A
Omicron_BA.1, Theta_P.3	Omicron_BA.1	22578	G	A
Omicron_BA.1, Theta_P.3	Omicron_BA.1	22673	T	C
Omicron_BA.1, Theta_P.3	Omicron_BA.1	22674	C	T
Omicron_BA.1, Theta_P.3	Omicron_BA.1	22679	T	C
Omicron_BA.1, Theta_P.3	Omicron_BA.1	22686	C	T
Omicron_BA.1, Theta_P.3	Omicron_BA.1	22813	G	T
Omicron_BA.1, Theta_P.3	Omicron_BA.1	22882	T	G
Omicron_BA.1, Theta_P.3	Omicron_BA.1	22898	G	A
Omicron_BA.1, Theta_P.3	Omicron_BA.1	22992	G	A
Omicron_BA.1, Theta_P.3	Omicron_BA.1	22995	C	A
Omicron_BA.1, Theta_P.3	Omicron_BA.1	23013	A	C
Omicron_BA.1, Theta_P.3	Omicron_BA.1	23040	A	G
Omicron_BA.1, Theta_P.3	Omicron_BA.1	23048	G	A
Omicron_BA.1, Theta_P.3	Omicron_BA.1	23055	A	G
Omicron_BA.1, Theta_P.3	Omicron_BA.1	23075	T	C
Omicron_BA.1, Theta_P.3	Omicron_BA.1	23202	C	A
Omicron_BA.1, Theta_P.3	Omicron_BA.1	23525	C	T
Omicron_BA.1, Theta_P.3	Omicron_BA.1	23599	T	G
Omicron_BA.1, Theta_P.3	Omicron_BA.1	23854	C	A
Omicron_BA.1, Theta_P.3	Omicron_BA.1	23948	G	T
Omicron_BA.1, Theta_P.3	Omicron_BA.1	24130	C	A
Omicron_BA.1, Theta_P.3	Omicron_BA.1	24424	A	T
Omicron_BA.1, Theta_P.3	Omicron_BA.1	24469	T	A
Omicron_BA.1, Theta_P.3	Omicron_BA.1	24503	C	T
Omicron_BA.1, Theta_P.3	Omicron_BA.1	25000	C	T
Omicron_BA.1, Theta_P.3	Omicron_BA.1	25584	C	T
Omicron_BA.1, Theta_P.3	Omicron_BA.1	26270	C	T
Omicron_BA.1, Theta_P.3	Omicron_BA.1	26530	A	G
Omicron_BA.1, Theta_P.3	Omicron_BA.1	26577	C	G
Omicron_BA.1, Theta_P.3	Omicron_BA.1	26709	G	A
Omicron_BA.1, Theta_P.3	Omicron_BA.1	27259	A	C
Omicron_BA.1, Theta_P.3	Omicron_BA.1	27807	C	T
Omicron_BA.1, Theta_P.3	Omicron_BA.1	28271	A	T
Omicron_BA.1, Theta_P.3	Omicron_BA.1	28311	C	T
Omicron_BA.1, Theta_P.3	Omicron_BA.1	28361	GGAGAACGCA	G
Omicron_BA.1, Theta_P.3	Omicron_BA.1	28362	GAGAACGCA	G
Omicron_BA.1, Theta_P.3	Theta_P.3	4926	A	G
Omicron_BA.1, Theta_P.3	Theta_P.3	7564	C	A
Omicron_BA.1, Theta_P.3	Theta_P.3	8139	C	T
Omicron_BA.1, Theta_P.3	Theta_P.3	9203	G	A
Omicron_BA.1, Theta_P.3	Theta_P.3	9867	T	C
Omicron_BA.1, Theta_P.3	Theta_P.3	11308	C	A
Omicron_BA.1, Theta_P.3	Theta_P.3	12049	C	T
Omicron_BA.1, Theta_P.3	Theta_P.3	12053	C	T
Omicron_BA.1, Theta_P.3	Theta_P.3	17074	C	T
Omicron_BA.1, Theta_P.3	Theta_P.3	17339	C	T
Omicron_BA.1, Theta_P.3	Theta_P.3	21980	TTTTTGGGTG	T
Omicron_BA.1, Theta_P.3	Theta_P.3	22356	A	G
Omicron_BA.1, Theta_P.3	Theta_P.3	23012	G	A
Omicron_BA.1, Theta_P.3	Theta_P.3	23341	T	C
Omicron_BA.1, Theta_P.3	Theta_P.3	24187	T	A
Omicron_BA.1, Theta_P.3	Theta_P.3	24836	G	A
Omicron_BA.1, Theta_P.3	Theta_P.3	24863	C	T
Omicron_BA.1, Theta_P.3	Theta_P.3	25088	G	T
Omicron_BA.1, Theta_P.3	Theta_P.3	27897	A	C
Omicron_BA.1, Theta_P.3	Theta_P.3	28270	TA	T
Omicron_BA.1, Theta_P.3	Theta_P.3	29724	C	T
Delta_B.1.617.2, Omicron_BA.2.12.1	Delta_B.1.617.2	210	G	T
Delta_B.1.617.2, Omicron_BA.2.12.1	Delta_B.1.617.2	15451	G	A
Delta_B.1.617.2, Omicron_BA.2.12.1	Delta_B.1.617.2	16466	C	T
Delta_B.1.617.2, Omicron_BA.2.12.1	Delta_B.1.617.2	21618	C	G
Delta_B.1.617.2, Omicron_BA.2.12.1	Delta_B.1.617.2	22028	GAGTTCA	G
Delta_B.1.617.2, Omicron_BA.2.12.1	Delta_B.1.617.2	22917	T	G
Delta_B.1.617.2, Omicron_BA.2.12.1	Delta_B.1.617.2	23604	C	G
Delta_B.1.617.2, Omicron_BA.2.12.1	Delta_B.1.617.2	24410	G	A
Delta_B.1.617.2, Omicron_BA.2.12.1	Delta_B.1.617.2	25469	C	T
Delta_B.1.617.2, Omicron_BA.2.12.1	Delta_B.1.617.2	26767	T	C
Delta_B.1.617.2, Omicron_BA.2.12.1	Delta_B.1.617.2	27638	T	C
Delta_B.1.617.2, Omicron_BA.2.12.1	Delta_B.1.617.2	27752	C	T
Delta_B.1.617.2, Omicron_BA.2.12.1	Delta_B.1.617.2	28247	AGATTTC	A
Delta_B.1.617.2, Omicron_BA.2.12.1	Delta_B.1.617.2	28270	TA	T
Delta_B.1.617.2, Omicron_BA.2.12.1	Delta_B.1.617.2	28461	A	G
Delta_B.1.617.2, Omicron_BA.2.12.1	Delta_B.1.617.2	28881	G	T
Delta_B.1.617.2, Omicron_BA.2.12.1	Delta_B.1.617.2	29402	G	T
Delta_B.1.617.2, Omicron_BA.2.12.1	Delta_B.1.617.2	29742	G	T
Delta_B.1.617.2, Omicron_BA.2.12.1	Omicron_BA.2.12.1	670	T	G
Delta_B.1.617.2, Omicron_BA.2.12.1	Omicron_BA.2.12.1	2790	C	T
Delta_B.1.617.2, Omicron_BA.2.12.1	Omicron_BA.2.12.1	4184	G	A
Delta_B.1.617.2, Omicron_BA.2.12.1	Omicron_BA.2.12.1	4321	C	T
Delta_B.1.617.2, Omicron_BA.2.12.1	Omicron_BA.2.12.1	9344	C	T
Delta_B.1.617.2, Omicron_BA.2.12.1	Omicron_BA.2.12.1	9424	A	G
Delta_B.1.617.2, Omicron_BA.2.12.1	Omicron_BA.2.12.1	9534	C	T
Delta_B.1.617.2, Omicron_BA.2.12.1	Omicron_BA.2.12.1	9866	C	T
Delta_B.1.617.2, Omicron_BA.2.12.1	Omicron_BA.2.12.1	10198	C	T
Delta_B.1.617.2, Omicron_BA.2.12.1	Omicron_BA.2.12.1	10447	G	A
Delta_B.1.617.2, Omicron_BA.2.12.1	Omicron_BA.2.12.1	10449	C	A
Delta_B.1.617.2, Omicron_BA.2.12.1	Omicron_BA.2.12.1	11287	GTCTGGTTTT	G
Delta_B.1.617.2, Omicron_BA.2.12.1	Omicron_BA.2.12.1	11674	C	T
Delta_B.1.617.2, Omicron_BA.2.12.1	Omicron_BA.2.12.1	12880	C	T
Delta_B.1.617.2, Omicron_BA.2.12.1	Omicron_BA.2.12.1	15009	T	C
Delta_B.1.617.2, Omicron_BA.2.12.1	Omicron_BA.2.12.1	15714	C	T
Delta_B.1.617.2, Omicron_BA.2.12.1	Omicron_BA.2.12.1	17410	C	T
Delta_B.1.617.2, Omicron_BA.2.12.1	Omicron_BA.2.12.1	18163	A	G
Delta_B.1.617.2, Omicron_BA.2.12.1	Omicron_BA.2.12.1	19955	C	T
Delta_B.1.617.2, Omicron_BA.2.12.1	Omicron_BA.2.12.1	20055	A	G
Delta_B.1.617.2, Omicron_BA.2.12.1	Omicron_BA.2.12.1	21618	C	T
Delta_B.1.617.2, Omicron_BA.2.12.1	Omicron_BA.2.12.1	21632	TTACCCCCTG	T
Delta_B.1.617.2, Omicron_BA.2.12.1	Omicron_BA.2.12.1	21721	C	T
Delta_B.1.617.2, Omicron_BA.2.12.1	Omicron_BA.2.12.1	22200	T	G
Delta_B.1.617.2, Omicron_BA.2.12.1	Omicron_BA.2.12.1	22578	G	A
Delta_B.1.617.2, Omicron_BA.2.12.1	Omicron_BA.2.12.1	22674	C	T
Delta_B.1.617.2, Omicron_BA.2.12.1	Omicron_BA.2.12.1	22679	T	C
Delta_B.1.617.2, Omicron_BA.2.12.1	Omicron_BA.2.12.1	22686	C	T
Delta_B.1.617.2, Omicron_BA.2.12.1	Omicron_BA.2.12.1	22688	A	G
Delta_B.1.617.2, Omicron_BA.2.12.1	Omicron_BA.2.12.1	22775	G	A
Delta_B.1.617.2, Omicron_BA.2.12.1	Omicron_BA.2.12.1	22786	A	C
Delta_B.1.617.2, Omicron_BA.2.12.1	Omicron_BA.2.12.1	22813	G	T
Delta_B.1.617.2, Omicron_BA.2.12.1	Omicron_BA.2.12.1	22882	T	G
Delta_B.1.617.2, Omicron_BA.2.12.1	Omicron_BA.2.12.1	22917	T	A
Delta_B.1.617.2, Omicron_BA.2.12.1	Omicron_BA.2.12.1	22992	G	A
Delta_B.1.617.2, Omicron_BA.2.12.1	Omicron_BA.2.12.1	23013	A	C
Delta_B.1.617.2, Omicron_BA.2.12.1	Omicron_BA.2.12.1	23040	A	G
Delta_B.1.617.2, Omicron_BA.2.12.1	Omicron_BA.2.12.1	23055	A	G
Delta_B.1.617.2, Omicron_BA.2.12.1	Omicron_BA.2.12.1	23063	A	T
Delta_B.1.617.2, Omicron_BA.2.12.1	Omicron_BA.2.12.1	23075	T	C
Delta_B.1.617.2, Omicron_BA.2.12.1	Omicron_BA.2.12.1	23525	C	T
Delta_B.1.617.2, Omicron_BA.2.12.1	Omicron_BA.2.12.1	23599	T	G
Delta_B.1.617.2, Omicron_BA.2.12.1	Omicron_BA.2.12.1	23604	C	A
Delta_B.1.617.2, Omicron_BA.2.12.1	Omicron_BA.2.12.1	23673	C	T
Delta_B.1.617.2, Omicron_BA.2.12.1	Omicron_BA.2.12.1	23854	C	A
Delta_B.1.617.2, Omicron_BA.2.12.1	Omicron_BA.2.12.1	23948	G	T
Delta_B.1.617.2, Omicron_BA.2.12.1	Omicron_BA.2.12.1	24424	A	T
Delta_B.1.617.2, Omicron_BA.2.12.1	Omicron_BA.2.12.1	24469	T	A
Delta_B.1.617.2, Omicron_BA.2.12.1	Omicron_BA.2.12.1	25000	C	T
Delta_B.1.617.2, Omicron_BA.2.12.1	Omicron_BA.2.12.1	25416	C	T
Delta_B.1.617.2, Omicron_BA.2.12.1	Omicron_BA.2.12.1	25584	C	T
Delta_B.1.617.2, Omicron_BA.2.12.1	Omicron_BA.2.12.1	26060	C	T
Delta_B.1.617.2, Omicron_BA.2.12.1	Omicron_BA.2.12.1	26270	C	T
Delta_B.1.617.2, Omicron_BA.2.12.1	Omicron_BA.2.12.1	26577	C	G
Delta_B.1.617.2, Omicron_BA.2.12.1	Omicron_BA.2.12.1	26709	G	A
Delta_B.1.617.2, Omicron_BA.2.12.1	Omicron_BA.2.12.1	26858	C	T
Delta_B.1.617.2, Omicron_BA.2.12.1	Omicron_BA.2.12.1	27259	A	C
Delta_B.1.617.2, Omicron_BA.2.12.1	Omicron_BA.2.12.1	27382	G	C
Delta_B.1.617.2, Omicron_BA.2.12.1	Omicron_BA.2.12.1	27383	A	T
Delta_B.1.617.2, Omicron_BA.2.12.1	Omicron_BA.2.12.1	27384	T	C
Delta_B.1.617.2, Omicron_BA.2.12.1	Omicron_BA.2.12.1	27807	C	T
Delta_B.1.617.2, Omicron_BA.2.12.1	Omicron_BA.2.12.1	28271	A	T
Delta_B.1.617.2, Omicron_BA.2.12.1	Omicron_BA.2.12.1	28311	C	T
Delta_B.1.617.2, Omicron_BA.2.12.1	Omicron_BA.2.12.1	28361	GGAGAACGCA	G
Delta_B.1.617.2, Omicron_BA.2.12.1	Omicron_BA.2.12.1	28362	GAGAACGCA	G
Delta_B.1.617.2, Omicron_BA.2.12.1	Omicron_BA.2.12.1	28881	G	A
Delta_B.1.617.2, Omicron_BA.2.12.1	Omicron_BA.2.12.1	28882	G	A
Delta_B.1.617.2, Omicron_BA.2.12.1	Omicron_BA.2.12.1	28883	G	C
Delta_B.1.617.2, Omicron_BA.2.12.1	Omicron_BA.2.12.1	29510	A	C
Delta_B.1.617.2, Omicron_BA.2.12.1	Omicron_BA.2.12.1	29733	CGAGGCCACGCGGAGTACGATCGAGTG	C
Alpha_B.1.1.7, B.1.623, Iota_B.1.526	Alpha_B.1.1.7	913	C	T
Alpha_B.1.1.7, B.1.623, Iota_B.1.526	Alpha_B.1.1.7	3267	C	T
Alpha_B.1.1.7, B.1.623, Iota_B.1.526	Alpha_B.1.1.7	5388	C	A
Alpha_B.1.1.7, B.1.623, Iota_B.1.526	Alpha_B.1.1.7	5986	C	T
Alpha_B.1.1.7, B.1.623, Iota_B.1.526	Alpha_B.1.1.7	6954	T	C
Alpha_B.1.1.7, B.1.623, Iota_B.1.526	Alpha_B.1.1.7	11296	T	G
Alpha_B.1.1.7, B.1.623, Iota_B.1.526	Alpha_B.1.1.7	14676	C	T
Alpha_B.1.1.7, B.1.623, Iota_B.1.526	Alpha_B.1.1.7	15279	C	T
Alpha_B.1.1.7, B.1.623, Iota_B.1.526	Alpha_B.1.1.7	16176	T	C
Alpha_B.1.1.7, B.1.623, Iota_B.1.526	Alpha_B.1.1.7	21764	ATACATG	A
Alpha_B.1.1.7, B.1.623, Iota_B.1.526	Alpha_B.1.1.7	21990	TTTA	T
Alpha_B.1.1.7, B.1.623, Iota_B.1.526	Alpha_B.1.1.7	21993	ATT	A
Alpha_B.1.1.7, B.1.623, Iota_B.1.526	Alpha_B.1.1.7	23271	C	A
Alpha_B.1.1.7, B.1.623, Iota_B.1.526	Alpha_B.1.1.7	23709	C	T
Alpha_B.1.1.7, B.1.623, Iota_B.1.526	Alpha_B.1.1.7	24506	T	G
Alpha_B.1.1.7, B.1.623, Iota_B.1.526	Alpha_B.1.1.7	24914	G	C
Alpha_B.1.1.7, B.1.623, Iota_B.1.526	Alpha_B.1.1.7	27972	C	T
Alpha_B.1.1.7, B.1.623, Iota_B.1.526	Alpha_B.1.1.7	28048	G	T
Alpha_B.1.1.7, B.1.623, Iota_B.1.526	Alpha_B.1.1.7	28111	A	G
Alpha_B.1.1.7, B.1.623, Iota_B.1.526	Alpha_B.1.1.7	28280	G	C
Alpha_B.1.1.7, B.1.623, Iota_B.1.526	Alpha_B.1.1.7	28281	A	T
Alpha_B.1.1.7, B.1.623, Iota_B.1.526	Alpha_B.1.1.7	28282	T	A
Alpha_B.1.1.7, B.1.623, Iota_B.1.526	Alpha_B.1.1.7	28881	G	A
Alpha_B.1.1.7, B.1.623, Iota_B.1.526	Alpha_B.1.1.7	28882	G	A
Alpha_B.1.1.7, B.1.623, Iota_B.1.526	Alpha_B.1.1.7	28883	G	C
Alpha_B.1.1.7, B.1.623, Iota_B.1.526	Alpha_B.1.1.7	28977	C	T
Alpha_B.1.1.7, B.1.623, Iota_B.1.526	B.1.623	6730	C	T
Alpha_B.1.1.7, B.1.623, Iota_B.1.526	B.1.623	8704	T	C
Alpha_B.1.1.7, B.1.623, Iota_B.1.526	B.1.623	9120	C	T
Alpha_B.1.1.7, B.1.623, Iota_B.1.526	B.1.623	9870	C	T
Alpha_B.1.1.7, B.1.623, Iota_B.1.526	B.1.623	11005	C	A
Alpha_B.1.1.7, B.1.623, Iota_B.1.526	B.1.623	12854	C	T
Alpha_B.1.1.7, B.1.623, Iota_B.1.526	B.1.623	13458	C	T
Alpha_B.1.1.7, B.1.623, Iota_B.1.526	B.1.623	13617	G	A
Alpha_B.1.1.7, B.1.623, Iota_B.1.526	B.1.623	14559	G	A
Alpha_B.1.1.7, B.1.623, Iota_B.1.526	B.1.623	23042	T	C
Alpha_B.1.1.7, B.1.623, Iota_B.1.526	B.1.623	24893	G	A
Alpha_B.1.1.7, B.1.623, Iota_B.1.526	B.1.623	28272	A	T
Alpha_B.1.1.7, B.1.623, Iota_B.1.526	Iota_B.1.526	9867	T	C
Alpha_B.1.1.7, B.1.623, Iota_B.1.526	Iota_B.1.526	16500	A	C
Alpha_B.1.1.7, B.1.623, Iota_B.1.526	Iota_B.1.526	20262	A	G
Alpha_B.1.1.7, B.1.623, Iota_B.1.526	Iota_B.1.526	21575	C	T
Alpha_B.1.1.7, B.1.623, Iota_B.1.526	Iota_B.1.526	21846	C	T
Alpha_B.1.1.7, B.1.623, Iota_B.1.526	Iota_B.1.526	22320	A	G
Alpha_B.1.1.7, B.1.623, Iota_B.1.526	Iota_B.1.526	25517	C	T
Alpha_B.1.1.7, Mu_B.1.621	Alpha_B.1.1.7	913	C	T
Alpha_B.1.1.7, Mu_B.1.621	Alpha_B.1.1.7	3267	C	T
Alpha_B.1.1.7, Mu_B.1.621	Alpha_B.1.1.7	5388	C	A
Alpha_B.1.1.7, Mu_B.1.621	Alpha_B.1.1.7	5986	C	T
Alpha_B.1.1.7, Mu_B.1.621	Alpha_B.1.1.7	6954	T	C
Alpha_B.1.1.7, Mu_B.1.621	Alpha_B.1.1.7	11287	GTCTGGTTTT	G
Alpha_B.1.1.7, Mu_B.1.621	Alpha_B.1.1.7	11296	T	G
Alpha_B.1.1.7, Mu_B.1.621	Alpha_B.1.1.7	14676	C	T
Alpha_B.1.1.7, Mu_B.1.621	Alpha_B.1.1.7	15279	C	T
Alpha_B.1.1.7, Mu_B.1.621	Alpha_B.1.1.7	16176	T	C
Alpha_B.1.1.7, Mu_B.1.621	Alpha_B.1.1.7	21764	ATACATG	A
Alpha_B.1.1.7, Mu_B.1.621	Alpha_B.1.1.7	21990	TTTA	T
Alpha_B.1.1.7, Mu_B.1.621	Alpha_B.1.1.7	23271	C	A
Alpha_B.1.1.7, Mu_B.1.621	Alpha_B.1.1.7	23709	C	T
Alpha_B.1.1.7, Mu_B.1.621	Alpha_B.1.1.7	24506	T	G
Alpha_B.1.1.7, Mu_B.1.621	Alpha_B.1.1.7	24914	G	C
Alpha_B.1.1.7, Mu_B.1.621	Alpha_B.1.1.7	27972	C	T
Alpha_B.1.1.7, Mu_B.1.621	Alpha_B.1.1.7	28048	G	T
Alpha_B.1.1.7, Mu_B.1.621	Alpha_B.1.1.7	28111	A	G
Alpha_B.1.1.7, Mu_B.1.621	Alpha_B.1.1.7	28270	TA	T
Alpha_B.1.1.7, Mu_B.1.621	Alpha_B.1.1.7	28280	G	C
Alpha_B.1.1.7, Mu_B.1.621	Alpha_B.1.1.7	28281	A	T
Alpha_B.1.1.7, Mu_B.1.621	Alpha_B.1.1.7	28282	T	A
Alpha_B.1.1.7, Mu_B.1.621	Alpha_B.1.1.7	28881	G	A
Alpha_B.1.1.7, Mu_B.1.621	Alpha_B.1.1.7	28882	G	A
Alpha_B.1.1.7, Mu_B.1.621	Alpha_B.1.1.7	28883	G	C
Alpha_B.1.1.7, Mu_B.1.621	Alpha_B.1.1.7	28977	C	T
Alpha_B.1.1.7, Mu_B.1.621	Mu_B.1.621	3428	A	G
Alpha_B.1.1.7, Mu_B.1.621	Mu_B.1.621	4878	C	T
Alpha_B.1.1.7, Mu_B.1.621	Mu_B.1.621	5192	C	T
Alpha_B.1.1.7, Mu_B.1.621	Mu_B.1.621	6037	C	T
Alpha_B.1.1.7, Mu_B.1.621	Mu_B.1.621	6704	A	G
Alpha_B.1.1.7, Mu_B.1.621	Mu_B.1.621	9120	C	T
Alpha_B.1.1.7, Mu_B.1.621	Mu_B.1.621	10029	C	T
Alpha_B.1.1.7, Mu_B.1.621	Mu_B.1.621	11451	A	G
Alpha_B.1.1.7, Mu_B.1.621	Mu_B.1.621	13057	A	T
Alpha_B.1.1.7, Mu_B.1.621	Mu_B.1.621	17491	C	T
Alpha_B.1.1.7, Mu_B.1.621	Mu_B.1.621	17707	C	T
Alpha_B.1.1.7, Mu_B.1.621	Mu_B.1.621	18877	C	T
Alpha_B.1.1.7, Mu_B.1.621	Mu_B.1.621	19035	T	C
Alpha_B.1.1.7, Mu_B.1.621	Mu_B.1.621	20148	C	T
Alpha_B.1.1.7, Mu_B.1.621	Mu_B.1.621	20402	C	T
Alpha_B.1.1.7, Mu_B.1.621	Mu_B.1.621	21846	C	T
Alpha_B.1.1.7, Mu_B.1.621	Mu_B.1.621	22384	T	A
Alpha_B.1.1.7, Mu_B.1.621	Mu_B.1.621	22599	G	A
Alpha_B.1.1.7, Mu_B.1.621	Mu_B.1.621	23012	G	A
Alpha_B.1.1.7, Mu_B.1.621	Mu_B.1.621	24410	G	A
Alpha_B.1.1.7, Mu_B.1.621	Mu_B.1.621	25563	G	T
Alpha_B.1.1.7, Mu_B.1.621	Mu_B.1.621	26157	TGTTA	T
Alpha_B.1.1.7, Mu_B.1.621	Mu_B.1.621	26167	G	T
Alpha_B.1.1.7, Mu_B.1.621	Mu_B.1.621	26492	A	T
Alpha_B.1.1.7, Mu_B.1.621	Mu_B.1.621	27925	C	A
Alpha_B.1.1.7, Mu_B.1.621	Mu_B.1.621	28005	C	T
Alpha_B.1.1.7, Mu_B.1.621	Mu_B.1.621	28093	C	T
Alpha_B.1.1.7, Mu_B.1.621	Mu_B.1.621	28272	A	T
Alpha_B.1.1.7, Mu_B.1.621	Mu_B.1.621	28657	C	T
Alpha_B.1.1.7, Mu_B.1.621	Mu_B.1.621	28887	C	T
Alpha_B.1.1.7, Mu_B.1.621	Mu_B.1.621	29748	T	C
Alpha_B.1.1.7, Epsilon_B.1.427_429, Gamma_P.1	Alpha_B.1.1.7	913	C	T
Alpha_B.1.1.7, Epsilon_B.1.427_429, Gamma_P.1	Alpha_B.1.1.7	3267	C	T
Alpha_B.1.1.7, Epsilon_B.1.427_429, Gamma_P.1	Alpha_B.1.1.7	5388	C	A
Alpha_B.1.1.7, Epsilon_B.1.427_429, Gamma_P.1	Alpha_B.1.1.7	5986	C	T
Alpha_B.1.1.7, Epsilon_B.1.427_429, Gamma_P.1	Alpha_B.1.1.7	6954	T	C
Alpha_B.1.1.7, Epsilon_B.1.427_429, Gamma_P.1	Alpha_B.1.1.7	14676	C	T
Alpha_B.1.1.7, Epsilon_B.1.427_429, Gamma_P.1	Alpha_B.1.1.7	15279	C	T
Alpha_B.1.1.7, Epsilon_B.1.427_429, Gamma_P.1	Alpha_B.1.1.7	16176	T	C
Alpha_B.1.1.7, Epsilon_B.1.427_429, Gamma_P.1	Alpha_B.1.1.7	21764	ATACATG	A
Alpha_B.1.1.7, Epsilon_B.1.427_429, Gamma_P.1	Alpha_B.1.1.7	21990	TTTA	T
Alpha_B.1.1.7, Epsilon_B.1.427_429, Gamma_P.1	Alpha_B.1.1.7	21993	ATT	A
Alpha_B.1.1.7, Epsilon_B.1.427_429, Gamma_P.1	Alpha_B.1.1.7	23271	C	A
Alpha_B.1.1.7, Epsilon_B.1.427_429, Gamma_P.1	Alpha_B.1.1.7	23604	C	A
Alpha_B.1.1.7, Epsilon_B.1.427_429, Gamma_P.1	Alpha_B.1.1.7	23709	C	T
Alpha_B.1.1.7, Epsilon_B.1.427_429, Gamma_P.1	Alpha_B.1.1.7	24506	T	G
Alpha_B.1.1.7, Epsilon_B.1.427_429, Gamma_P.1	Alpha_B.1.1.7	24914	G	C
Alpha_B.1.1.7, Epsilon_B.1.427_429, Gamma_P.1	Alpha_B.1.1.7	27972	C	T
Alpha_B.1.1.7, Epsilon_B.1.427_429, Gamma_P.1	Alpha_B.1.1.7	28048	G	T
Alpha_B.1.1.7, Epsilon_B.1.427_429, Gamma_P.1	Alpha_B.1.1.7	28111	A	G
Alpha_B.1.1.7, Epsilon_B.1.427_429, Gamma_P.1	Alpha_B.1.1.7	28270	TA	T
Alpha_B.1.1.7, Epsilon_B.1.427_429, Gamma_P.1	Alpha_B.1.1.7	28280	G	C
Alpha_B.1.1.7, Epsilon_B.1.427_429, Gamma_P.1	Alpha_B.1.1.7	28281	A	T
Alpha_B.1.1.7, Epsilon_B.1.427_429, Gamma_P.1	Alpha_B.1.1.7	28282	T	A
Alpha_B.1.1.7, Epsilon_B.1.427_429, Gamma_P.1	Alpha_B.1.1.7	28977	C	T
Alpha_B.1.1.7, Epsilon_B.1.427_429, Gamma_P.1	Epsilon_B.1.427_429	1059	C	T
Alpha_B.1.1.7, Epsilon_B.1.427_429, Gamma_P.1	Epsilon_B.1.427_429	17014	G	T
Alpha_B.1.1.7, Epsilon_B.1.427_429, Gamma_P.1	Epsilon_B.1.427_429	21600	G	T
[truncated: 8,064 more rows]
